# Supplementary material for: Structural Variation Evolution at the 15q11-q13 Disease-Associated Locus
Source: Int J Mol Sci. 2023 Oct 31;24(21):15818. doi: 10.3390/ijms242115818 (PMC10648317; doi:10.3390/ijms242115818)
Supplement: Supplementary file 1 [file ijms-24-15818-s001.zip]

Archive with 12 entries (12 files):
- FigureS1.pdf
- FigureS10.pdf
- FigureS11.pdf
- FigureS2.pdf
- FigureS3.pdf
- FigureS4.pdf
- FigureS5.pdf
- FigureS6.pdf
- FigureS7.pdf
- FigureS8.pdf
- FigureS9.pdf
- TableS1-S7.xlsx
