# Supplementary material for: Structural Variation Evolution at the 15q11-q13 Disease-Associated Locus
Source: Int J Mol Sci. 2023 Oct 31;24(21):15818. doi: 10.3390/ijms242115818 (PMC10648317; doi:10.3390/ijms242115818)
Supplement: Supplementary file 1 [file ijms-24-15818-s001.zip › TableS1-S7.xlsx]

## Sheet: TableS1
TableS1. Human breakpoint coordinates.
BP	Mapping (T2T CHM13v2.0/hs1)
BP1	chr15:17691439-20454275
BP2	chr15:20753698-21183655
BP3	chr15:25875912-26632507
BP4	chr15:27867534-28638425
BP5	chr15:29947048-30429130

## Sheet: TableS2
TableS2. Inversion validations by FISH.
Inversion	Mapping (T2T CHM13v2.0/hs1)	Size (bp)	Human	Chimpanzee					Gorilla				Orangutan					Macaque			Marmoset (Outgroup)	In the ancestor of	Notes
			GM12878	PTR5	PTR8	PTR12	PTR16	PTR17	GGO2	GGO3	GGO5	GGO9	PPY9	PPY10	PPY13	PPY15	PPY16	MMU1	MMU2	MFA63	CJA98
Chr15_invBP2-BP3	chr15:21173858-25860219	4686361	dir/dir	dir/dir	dir/dir	dir/dir	dir/dir	dir/dir	dir/dir	not tested	dir/dir	dir/dir	inv/inv	inv/ND*	inv/inv	inv/inv	inv/inv	inv/inv	inv/inv	inv/inv	inv/inv	African great ape	polymorphic in HSA due the predisposition for the Angelman and Prader-Willi disorders (Gimelli et al. 2003)
Chr15_invBP3-BP5	chr15:26608046-29923396	3315350	dir/dir	not tested	not tested	not tested	not tested	not tested	dir/dir	not tested	dir/dir	dir/dir	dir/dir	dir/dir	dir/dir	dir/dir	dir/dir	inv/inv	inv/inv	inv/inv	inv/inv	Great apes
Chr15_invBP3-BP4	chr15:26617330-27847082	1229752	dir/dir	inv/inv	inv/inv	inv/inv	inv/inv	inv/inv	dir/dir	dir/dir	dir/dir	dir/inv	inv/inv	inv/inv	inv/inv	inv/inv	inv/inv	dir/dir	dir/dir	dir/dir	dir/dir	Great apes	polymorphic in GGO and recurrent inversion in HSA
Chr15_invBP4-BP5	chr15:28677026-29923396	1246370	dir/inv	dir/dir	dir/dir	dir/dir	dir/dir	dir/dir	inv/inv	not tested	inv/inv	inv/inv	dir/dir	dir/dir	dir/dir	dir/dir	dir/dir	dir/dir	dir/dir	dir/dir	inv/inv	Catharrini	incomplete lineage sorting for human and gorilla or recurrent events
*PPY10 heterozygous deletion of the region
ND: not detectable; dir: direct orientation; inv: inverted orientation
GM12878 = Homo sapiens; PTR = Pan troglodytes; GGO = Gorilla gorilla; PPY = Pongo pygmaeus; MMU = Macaca mulatta; MFA = Macaca fascicularis; CJA = Callithrix jacchus

## Sheet: TableS3
TableS3. FISH results of HapMap individuals tested for the BP2-BP3 region.
ID	Ethnicity	Gender	CT_Desc	FISH results
GM12878*	CEPH/USA	female	B-Lymphocyte	dir/dir
GM19240*	YORUBA/NIGERIA	female	B-Lymphocyte	dir/dir
HG00513*	JAPANESE	female	B-Lymphocyte	dir/dir
GM10541	MELANESIAN	male	B-Lymphocyte	dir/dir
GM19663	ISRAEL	female	B-Lymphocyte	dir/dir
GM19041	TUSACN/ITALY	male	B-Lymphocyte	dir/dir
GM18943	IRISH	male	B-Lymphocyte	dir/dir
GM24385	LUHYA/KENYA	male	B-Lymphocyte	dir/dir
GM02314	MEXICAN ANCESTRY	female	B-Lymphocyte	dir/dir
GM19663	COLOMBIAN	female	B-Lymphocyte	dir/dir
HG01351	PUERTO RICO	female	B-Lymphocyte	dir/dir
HG01067	HAN CHINESE/CHINA	female	B-Lymphocyte	dir/dir
HG02492*	PAKISTANI	male	B-Lymphocyte	dir/inv
DIR: direct orientation; INV: inverted orientation
*FISH results confirm data reported by Porubsky and colleagues (Porubsky et al., 2022)

## Sheet: TableS4
TableS4. Clones used for FISH assays.
Inversion	Mapping (T2T CHM13v2.0/hs1)	Size (bp)	metaphase/interphase FISH	internal probe 1	Mapping (GRCh38/hg38)	internal probe 2	Mapping (GRCh38/hg38)	external probe	Mapping (GRCh38/hg38)
chr15_invBP2_BP3	chr15:21173857-25860220	4686363	interphase	ABC8-41788900G7	Chr15:23751929-23796236	RP11-640H21	Chr15:27894428-28091240	RP11-360J18	Chr15:29751156-29944864
chr15_delPPY10	chr15:21173857-25860220	4686363	metaphase	ABC8-41788900G7	Chr15:23751929-23796236	RP11-640H21	Chr15:27894428-28091240	CEN	Chr15:17491243-20447509
chr15_invBP3_BP5	chr15:26608045-29923397	3315352	interphase	RP11-360J18	Chr15:29751156-29944864	RP11-11J16	Chr15:31438803-31612411	WI2-0441G19_G248P81612D10	Chr15:32657998-32694827
chr15_invBP3_BP4	chr15:26617329-27847083	1229754	interphase	WI2-1722N20_G248P87543G10	Chr15:28921465-28964295	ABC8-42166500I22	Chr15:29989824-30026621	WIBR2-3205J20	Chr15:30930355-30973138
chr15_invBP4_BP5	chr15:28677025-29923397	1246372	interphase	WIBR2-3205J20	Chr15:30930355-30973138	WIBR2-3158E16	Chr15:32075293-32119368	WIBR2-1368H18	Chr15:32644055-32683464
chr15_invBP3_BP4*	chr15:26617329-27847083	1229754	interphase	WI2-1722N20_G248P87543G10	Chr15:28921465-28964295	ABC8-42166500I22	Chr15:29989824-30026621	RP11-640H21	Chr15:27894428-28091240
chr15_invBP3_BP4**	chr15:26617329-27847083	1229754	interphase	WI2-1722N20_G248P87543G10	Chr15:28921465-28964295	ABC8-42166500I22	Chr15:29989824-30026621	WIBR2-3158E16	Chr15:32075293-32119368
chr15_invBP3_BP5+	chr15:26608045-29923397	3315352	interphase	RP11-360J18	Chr15:29751156-29944864	RP11-11J16	Chr15:31438803-31612411	ABC8-41788900G7	Chr15:23751929-23796236
chr15_invBP4_BP5x	chr15:28677025-29923397	1246372	interphase	WIBR2-3205J20	Chr15:30930355-30973138	WIBR2-3158E16	Chr15:32075293-32119368	ABC8-42166500I22	Chr15:29989824-30026621
chr15_invBP3_BP4+	chr15:26617329-27847083	1229754	interphase	WI2-1722N20_G248P87543G10	Chr15:28921465-28964295	ABC8-42166500I22	Chr15:29989824-30026621	ABC8-41788900G7	Chr15:23751929-23796236
*specific for human and chimpanzee samples
**specific for gorilla samples
+specific for the outgroup sample
xspecific for macaque and the outgroup samples

## Sheet: TableS5
TableS5. Repetitive elements mapping inside of the SD blocks
Genomic region	type of element	% in the region
BP1: chr15:17691439-20454275	SINEs	13.78 % (ALUs 12.31 % - MIRs 1.47 %)
	LINEs	23.01 % (LINE1 21.27 % - LINE2 1.64 % - L3/CR1 0.1 %)
	LTR elements	6.88 %
	DNA elements	2.24 %
	Small RNA	0.09 %
	Satellites	1.73 %
	Simple repeats	3.90 %
	Low complexity	0.47 %
	Unclassified	0.74 %
BP2: chr15:20753698-21183655	SINEs	21.55 % (ALUs 19.25 % - MIRs 2.30 %)
	LINEs	12.87 % (LINE1 10.49 % - LINE2 2.15 % - L3/CR1 0.23 %)
	LTR elements	4.47 %
	DNA elements	2.41 %
	Small RNA	0.24 %
	Satellites	0.00 %
	Simple repeats	1.40 %
	Low complexity	0.26 %
	Unclassified	0.18 %
BP3: chr15:25875912-26632507	SINEs	19.12 % (ALUs 18.10 % - MIRs 1.02 %)
	LINEs	17.14 % (LINE1 15.86 % - LINE2 1.18 % - L3/CR1 0.1 %)
	LTR elements	5.21 %
	DNA elements	2.26 %
	Small RNA	0.20 %
	Satellites	0.00 %
	Simple repeats	1.23 %
	Low complexity	0.23 %
	Unclassified	0.42 %
BP4: chr15:27867534-28638425	SINEs	14.46 % (ALUs 12.24 % - MIRs 2.22 %)
	LINEs	22.10 % (LINE1 20.22 % - LINE2 1.55 % - L3/CR1 0.33 %)
	LTR elements	6.63 %
	DNA elements	3.02 %
	Small RNA	0.32 %
	Satellites	0.00 %
	Simple repeats	1.39 %
	Low complexity	0.15 %
	Unclassified	0.11 %
BP5: chr15:29947048-30429130	SINEs	14.48 % (ALUs 12.13 % - MIRs 2.35 %)
	LINEs	19.77 % (LINE1 18.00 % - LINE2 1.34 % - L3/CR1 0.43 %)
	LTR elements	8.20 %
	DNA elements	3.03 %
	Small RNA	0.27 %
	Satellites	0.00 %
	Simple repeats	1.76 %
	Low complexity	0.24 %
	Unclassified	0.12 %

## Sheet: TableS6
TableS6. List of genes mapping in the SD blocks
Genomic region	Mapping (T2T CHM13v2.0/hs1)	Gene ID
BP1: chr15:17691439-20454275	chr15:18191273-18200092	NR_038836.1
	chr15:18320250-18417997	NR_036432.1
	chr15:18443673-18453636	NM_001145004.2
	chr15:18474186-18487541	NR_027411.2
	chr15:18581367-18668315	NR_027992.1
	chr15:18632545-18640775	NR_027053.2
	chr15:18714490-18716966	NR_024387.1
	chr15:18748386-18783424	NM_207355.5
	chr15:18749370-18749445	NR_036063.2
	chr15:18767944-18783307	NR_110752.1
	chr15:18856814-18856896	NR_049895.1
	chr15:18895649-19001298	NR_110480.1
	chr15:18920818-19001298	NR_110481.1
	chr15:18986127-18987211	NM_001004719.2
	chr15:19000206-19001547	NM_001005241.4
	chr15:19031246-19032183	NR_028067.1
	chr15:19065911-19066553	NR_135694.1
	chr15:19083448-19084190	NR_135667.1
	chr15:19130578-19130630	NR_031672.1
	chr15:19163979-19189137	NR_033735.1
	chr15:19618331-19664876	NR_145444.1
	chr15:19674848-19727748	NR_040094.1
	chr15:19727852-19727934	NR_049886.1
	chr15:19801785-19832692	NM_001277303.1
	chr15:19801785-19832692	NR_102390.1
	chr15:19835196-19835266	NR_036062.2
	chr15:20096768-20110122	NR_033350.1
	chr15:20130999-20141341	NM_001396956.1
	chr15:20130999-20141341	NM_001396957.1
	chr15:20151267-20154489	NR_036470.1
	chr15:20166951-20262941	NR_002824.3
	chr15:20282464-20289966	NR_024074.2
	chr15:20336798-20357442	NR_003521.1
	chr15:20429840-20450576	NR_040057.1
BP2: chr15:20753698-21183655	chr15:20810828-20820625	NM_001001413.3
	chr15:20841201-20854647	NR_027407.1
	chr15:20881664-20881758	NR_039732.1
	chr15:21036331-21051824	NR_160687.1
	chr15:21036331-21051824	NR_160688.1
	chr15:21060808-21070472	NM_001382446.2
	chr15:21091025-21104643	NM_001395373.1
	chr15:21091025-21104791	NM_001355465.2
	chr15:21171537-21180518	NM_001304388.2
BP3: chr15:25875912-26632507	chr15:25853560-26064943	NM_004667.6
	chr15:26090605-26100826	NM_001394758.1
	chr15:26121361-26134744	NR_033351.2
	chr15:26121387-26134744	NM_001350920.2
	chr15:26203343-26203437	NR_039733.1
	chr15:26267492-26267586	NR_039734.1
	chr15:26296347-26309708	NM_001350919.3
	chr15:26296347-26309708	NM_001368078.2
	chr15:26296347-26309708	NM_001368080.2
	chr15:26330279-26340490	NM_001365373.2
	chr15:26350490-26365950	NR_145479.1
	chr15:26431153-26461978	NR_036443.1
	chr15:26475294-26489133	NM_001282468.3
	chr15:26514303-26535081	NR_026589.1
	chr15:26565261-26566411	NR_036475.2
	chr15:26566853-26633581	NR_037599.1
	chr15:26618860-26625651	NM_001365371.2
BP4: chr15:27867534-28638425	chr15:27874674-27888411	NM_001282472.2
	chr15:27895454-27923471	NR_026859.1
	chr15:27926773-27940478	NM_001355469.2
	chr15:27989313-28007818	NR_026771.1
	chr15:28153933-28186817	NM_139320.2
	chr15:28154607-28186938	NM_148911.1
	chr15:28193833-28207534	NM_001282484.1
	chr15:28264424-28283546	NR_146103.1
	chr15:28264724-28283546	NR_146104.1
	chr15:28345300-28358930	NM_001355476.2
	chr15:28361844-28364966	NR_145478.1
	chr15:28365750-28393905	NR_027470.1
	chr15:28384389-28418971	NR_157593.1
	chr15:28384389-28418971	NR_157594.1
	chr15:28384389-28418971	NR_157595.1
	chr15:28397224-28410934	NM_001282490.2
	chr15:28400889-28418971	NR_157596.1
	chr15:28402873-28418971	NR_157597.1
	chr15:28402873-28418971	NR_157598.1
	chr15:28402873-28418971	NR_157599.1
	chr15:28419320-28432595	NM_001039841.3
	chr15:28419320-28443019	NR_148423.2
	chr15:28439902-28566993	NR_038253.1
	chr15:28452518-28566993	NR_038254.1
	chr15:28452518-28566993	NR_038255.1
	chr15:28612016-28621748	NR_072991.1
BP5: chr15:29947048-30429130	chr15:29824629-29964509	NR_046324.1
	chr15:29824661-29967342	NM_000746.6
	chr15:29824661-29967342	NM_001190455.3
	chr15:30186122-30199816	NM_001282493.2
	chr15:30203131-30231594	NR_026858.1
	chr15:30238451-30252173	NM_001277308.1
	chr15:30316319-30330224	NR_036650.1
	chr15:30333240-30377108	NR_102756.1
	chr15:30382585-30411230	NR_135833.1
	chr15:30389924-30403712	NM_001282494.2
	chr15:30411627-30436433	NM_001286479.3
	chr15:30411959-30493625	NM_001368319.1
	chr15:30411987-30432673	NM_199357.3
	chr15:30411987-30436433	NM_001286480.3
	chr15:30411987-30436433	NM_014783.6

## Sheet: TableS7
TableS7. Gene Ontology output for 101 mapping in the SD blocks
Category	ID	Name	Source	p-value	q-value Bonferroni	q-value FDR B&H	q-value FDR B&Y	Hit Count in Query List	Hit Count in Genome	Hit in Query List
GO: Molecular Function	GO:0061676	importin-alpha family protein binding		1.156e-11	8.551e-10	8.551e-10	4.18e-09	6	21	GOLGA8J,GOLGA8K,GOLGA8N,GOLGA8M,GOLGA8H,GOLGA8O
GO: Molecular Function	GO:0019905	syntaxin binding		1.899e-07	1.405e-05	7.026e-06	3.434e-05	6	96	GOLGA8J,GOLGA8K,GOLGA8N,GOLGA8M,GOLGA8H,GOLGA8O
GO: Molecular Function	GO:0000149	SNARE binding		1.878e-06	0.000139	4.633e-05	0.0002265	6	140	GOLGA8J,GOLGA8K,GOLGA8N,GOLGA8M,GOLGA8H,GOLGA8O
GO: Molecular Function	GO:0008017	microtubule binding		0.0002111	0.01562	0.003905	0.01909	6	309	GOLGA8J,GOLGA8K,GOLGA8N,GOLGA8M,GOLGA8H,GOLGA8O
GO: Molecular Function	GO:0019901	protein kinase binding		0.0003456	0.02557	0.005115	0.025	8	859	GOLGA8J,GOLGA8K,CHRNA7,GOLGA8N,GOLGA8M,GOLGA8H,GOLGA8O,CHRFAM7A
GO: Molecular Function	GO:0019900	kinase binding		0.0007865	0.0582	0.0097	0.04741	8	957	GOLGA8J,GOLGA8K,CHRNA7,GOLGA8N,GOLGA8M,GOLGA8H,GOLGA8O,CHRFAM7A
GO: Molecular Function	GO:0015631	tubulin binding		0.001602	0.1186	0.01694	0.08281	6	437	GOLGA8J,GOLGA8K,GOLGA8N,GOLGA8M,GOLGA8H,GOLGA8O
GO: Molecular Function	GO:0042166	acetylcholine binding		0.05985	4.429	0.5536	2.706	2	13	CHRNA7,CHRFAM7A
GO: Molecular Function	GO:0008179	adenylate cyclase binding		0.09193	6.803	0.7005	3.424	2	16	CHRNA7,CHRFAM7A
GO: Molecular Function	GO:0022848	acetylcholine-gated monoatomic cation-selective channel activity		0.1041	7.705	0.7005	3.424	2	17	CHRNA7,CHRFAM7A
GO: Molecular Function	GO:0017081	chloride channel regulator activity		0.1041	7.705	0.7005	3.424	2	17	CHRNA7,CHRFAM7A
GO: Molecular Function	GO:0015643	toxic substance binding		0.1171	8.664	0.722	3.529	2	18	CHRNA7,CHRFAM7A
GO: Molecular Function	GO:0015464	acetylcholine receptor activity		0.1764	13.05	1.004	4.908	2	22	CHRNA7,CHRFAM7A
GO: Molecular Function	GO:0042165	neurotransmitter binding		0.1931	14.29	1.021	4.989	2	23	CHRNA7,CHRFAM7A
GO: Molecular Function	GO:0008092	cytoskeletal protein binding		0.347	25.68	1.712	8.368	6	1135	GOLGA8J,GOLGA8K,GOLGA8N,GOLGA8M,GOLGA8H,GOLGA8O
GO: Molecular Function	GO:0005231	excitatory extracellular ligand-gated monoatomic ion channel activity		0.5322	39.38	2.462	12.03	2	38	CHRNA7,CHRFAM7A
GO: Molecular Function	GO:1904315	transmitter-gated monoatomic ion channel activity involved in regulation of postsynaptic membrane potential		0.9964	73.73	4.337	21.2	2	52	CHRNA7,CHRFAM7A
GO: Molecular Function	GO:0099529	neurotransmitter receptor activity involved in regulation of postsynaptic membrane potential		1.074	79.49	4.416	21.59	2	54	CHRNA7,CHRFAM7A
GO: Molecular Function	GO:0022835	transmitter-gated channel activity		1.369	101.3	5.063	24.75	2	61	CHRNA7,CHRFAM7A
GO: Molecular Function	GO:0022824	transmitter-gated monoatomic ion channel activity		1.369	101.3	5.063	24.75	2	61	CHRNA7,CHRFAM7A
GO: Molecular Function	GO:0050997	quaternary ammonium group binding		1.459	108	5.141	25.13	2	63	CHRNA7,CHRFAM7A
GO: Molecular Function	GO:0098960	postsynaptic neurotransmitter receptor activity		1.797	133	6.045	29.55	2	70	CHRNA7,CHRFAM7A
GO: Molecular Function	GO:0005230	extracellular ligand-gated monoatomic ion channel activity		2.169	160.5	6.98	34.12	2	77	CHRNA7,CHRFAM7A
GO: Molecular Function	GO:0097110	scaffold protein binding		3.212	237.7	9.902	48.4	2	94	CHRNA7,CHRFAM7A
GO: Molecular Function	GO:0030594	neurotransmitter receptor activity		3.988	295.1	11.8	57.7	2	105	CHRNA7,CHRFAM7A
GO: Molecular Function	GO:0051117	ATPase binding		4.367	323.2	11.95	58.43	2	110	CHRNA7,CHRFAM7A
GO: Molecular Function	GO:0001540	amyloid-beta binding		4.445	328.9	11.95	58.43	2	111	CHRNA7,CHRFAM7A
GO: Molecular Function	GO:0099094	ligand-gated monoatomic cation channel activity		4.523	334.7	11.95	58.43	2	112	CHRNA7,CHRFAM7A
GO: Molecular Function	GO:0015276	ligand-gated monoatomic ion channel activity		8.383	620.3	21.39	104.6	2	154	CHRNA7,CHRFAM7A
GO: Molecular Function	GO:0022834	ligand-gated channel activity		8.807	651.7	21.72	106.2	2	158	CHRNA7,CHRFAM7A
GO: Molecular Function	GO:0099106	ion channel regulator activity		9.908	733.2	23.44	114.6	2	168	CHRNA7,CHRFAM7A
GO: Molecular Function	GO:0030695	GTPase regulator activity		10.23	757.4	23.44	114.6	3	510	ARHGAP11A,HERC2,ARHGAP11B
GO: Molecular Function	GO:0060589	nucleoside-triphosphatase regulator activity		10.45	773.6	23.44	114.6	3	514	ARHGAP11A,HERC2,ARHGAP11B
GO: Molecular Function	GO:0016247	channel regulator activity		11.31	836.6	24.61	120.3	2	180	CHRNA7,CHRFAM7A
GO: Molecular Function	GO:0032183	SUMO binding		17.04	1000	36.04	176.1	1	19	HERC2
GO: Biological Process	GO:0051225	spindle assembly		1.213e-20	5.994e-18	4.222e-18	2.863e-17	14	167	GOLGA8S,GOLGA8J,GOLGA8T,GOLGA8R,GOLGA8K,GOLGA8Q,GOLGA8N,GOLGA8G,GOLGA8DP,GOLGA8IP,GOLGA8M,GOLGA8CP,GOLGA8H,GOLGA8O
GO: Biological Process	GO:0007030	Golgi organization		1.709e-20	8.445e-18	4.222e-18	2.863e-17	14	171	GOLGA8S,GOLGA8J,GOLGA8T,GOLGA8R,GOLGA8K,GOLGA8Q,GOLGA8N,GOLGA8G,GOLGA8DP,GOLGA8IP,GOLGA8M,GOLGA8CP,GOLGA8H,GOLGA8O
GO: Biological Process	GO:0007051	spindle organization		3.561e-18	1.759e-15	5.864e-16	3.976e-15	14	248	GOLGA8S,GOLGA8J,GOLGA8T,GOLGA8R,GOLGA8K,GOLGA8Q,GOLGA8N,GOLGA8G,GOLGA8DP,GOLGA8IP,GOLGA8M,GOLGA8CP,GOLGA8H,GOLGA8O
GO: Biological Process	GO:0007059	chromosome segregation		4.955e-14	2.448e-11	6.119e-12	4.149e-11	14	488	GOLGA8S,GOLGA8J,GOLGA8T,GOLGA8R,GOLGA8K,GOLGA8Q,GOLGA8N,GOLGA8G,GOLGA8DP,GOLGA8IP,GOLGA8M,GOLGA8CP,GOLGA8H,GOLGA8O
GO: Biological Process	GO:0140694	non-membrane-bounded organelle assembly		1.3e-13	6.422e-11	1.284e-11	8.71e-11	14	523	GOLGA8S,GOLGA8J,GOLGA8T,GOLGA8R,GOLGA8K,GOLGA8Q,GOLGA8N,GOLGA8G,GOLGA8DP,GOLGA8IP,GOLGA8M,GOLGA8CP,GOLGA8H,GOLGA8O
GO: Biological Process	GO:0007017	microtubule-based process		1.669e-13	8.244e-11	1.374e-11	9.316e-11	17	1110	GOLGA8S,GOLGA8J,GOLGA8T,GOLGA8R,GOLGA8K,GOLGA8Q,CHRNA7,GOLGA8N,GOLGA8G,GOLGA8DP,OR4M2,GOLGA8IP,GOLGA8M,GOLGA8CP,GOLGA8H,GOLGA8O,CHRFAM7A
GO: Biological Process	GO:0010256	endomembrane system organization		4.64e-12	2.292e-09	3.274e-10	2.22e-09	14	677	GOLGA8S,GOLGA8J,GOLGA8T,GOLGA8R,GOLGA8K,GOLGA8Q,GOLGA8N,GOLGA8G,GOLGA8DP,GOLGA8IP,GOLGA8M,GOLGA8CP,GOLGA8H,GOLGA8O
GO: Biological Process	GO:0000226	microtubule cytoskeleton organization		2.362e-11	1.167e-08	1.459e-09	9.89e-09	14	762	GOLGA8S,GOLGA8J,GOLGA8T,GOLGA8R,GOLGA8K,GOLGA8Q,GOLGA8N,GOLGA8G,GOLGA8DP,GOLGA8IP,GOLGA8M,GOLGA8CP,GOLGA8H,GOLGA8O
GO: Biological Process	GO:0090166	Golgi disassembly		3.027e-11	1.495e-08	1.662e-09	1.127e-08	6	18	GOLGA8J,GOLGA8K,GOLGA8N,GOLGA8M,GOLGA8H,GOLGA8O
GO: Biological Process	GO:0060050	positive regulation of protein glycosylation		6.31e-11	3.117e-08	3.117e-09	2.114e-08	6	20	GOLGA8J,GOLGA8K,GOLGA8N,GOLGA8M,GOLGA8H,GOLGA8O
GO: Biological Process	GO:0090161	Golgi ribbon formation		2.872e-10	1.419e-07	1.29e-08	8.746e-08	6	25	GOLGA8J,GOLGA8K,GOLGA8N,GOLGA8M,GOLGA8H,GOLGA8O
GO: Biological Process	GO:0051645	Golgi localization		4.793e-10	2.368e-07	1.691e-08	1.147e-07	6	27	GOLGA8J,GOLGA8K,GOLGA8N,GOLGA8M,GOLGA8H,GOLGA8O
GO: Biological Process	GO:0048308	organelle inheritance		4.793e-10	2.368e-07	1.691e-08	1.147e-07	6	27	GOLGA8J,GOLGA8K,GOLGA8N,GOLGA8M,GOLGA8H,GOLGA8O
GO: Biological Process	GO:0048313	Golgi inheritance		4.793e-10	2.368e-07	1.691e-08	1.147e-07	6	27	GOLGA8J,GOLGA8K,GOLGA8N,GOLGA8M,GOLGA8H,GOLGA8O
GO: Biological Process	GO:0060049	regulation of protein glycosylation		6.095e-10	3.011e-07	2.007e-08	1.361e-07	6	28	GOLGA8J,GOLGA8K,GOLGA8N,GOLGA8M,GOLGA8H,GOLGA8O
GO: Biological Process	GO:0090306	meiotic spindle assembly		7.679e-10	3.793e-07	2.371e-08	1.608e-07	6	29	GOLGA8J,GOLGA8K,GOLGA8N,GOLGA8M,GOLGA8H,GOLGA8O
GO: Biological Process	GO:0010560	positive regulation of glycoprotein biosynthetic process		3.734e-09	1.845e-06	1.025e-07	6.95e-07	6	37	GOLGA8J,GOLGA8K,GOLGA8N,GOLGA8M,GOLGA8H,GOLGA8O
GO: Biological Process	GO:0001966	thigmotaxis		3.734e-09	1.845e-06	1.025e-07	6.95e-07	6	37	GOLGA8J,GOLGA8K,GOLGA8N,GOLGA8M,GOLGA8H,GOLGA8O
GO: Biological Process	GO:0008356	asymmetric cell division		4.431e-09	2.189e-06	1.152e-07	7.812e-07	6	38	GOLGA8J,GOLGA8K,GOLGA8N,GOLGA8M,GOLGA8H,GOLGA8O
GO: Biological Process	GO:0000212	meiotic spindle organization		6.151e-09	3.039e-06	1.519e-07	1.03e-06	6	40	GOLGA8J,GOLGA8K,GOLGA8N,GOLGA8M,GOLGA8H,GOLGA8O
GO: Biological Process	GO:1903020	positive regulation of glycoprotein metabolic process		7.2e-09	3.557e-06	1.694e-07	1.148e-06	6	41	GOLGA8J,GOLGA8K,GOLGA8N,GOLGA8M,GOLGA8H,GOLGA8O
GO: Biological Process	GO:0070925	organelle assembly		2.161e-08	1.068e-05	4.853e-07	3.291e-06	14	1259	GOLGA8S,GOLGA8J,GOLGA8T,GOLGA8R,GOLGA8K,GOLGA8Q,GOLGA8N,GOLGA8G,GOLGA8DP,GOLGA8IP,GOLGA8M,GOLGA8CP,GOLGA8H,GOLGA8O
GO: Biological Process	GO:0007020	microtubule nucleation		2.861e-08	1.413e-05	6.145e-07	4.167e-06	6	51	GOLGA8J,GOLGA8K,GOLGA8N,GOLGA8M,GOLGA8H,GOLGA8O
GO: Biological Process	GO:0010559	regulation of glycoprotein biosynthetic process		2.658e-07	0.0001313	5.471e-06	3.71e-05	6	73	GOLGA8J,GOLGA8K,GOLGA8N,GOLGA8M,GOLGA8H,GOLGA8O
GO: Biological Process	GO:0022402	cell cycle process		2.957e-07	0.0001461	5.843e-06	3.962e-05	14	1532	GOLGA8S,GOLGA8J,GOLGA8T,GOLGA8R,GOLGA8K,GOLGA8Q,GOLGA8N,GOLGA8G,GOLGA8DP,GOLGA8IP,GOLGA8M,GOLGA8CP,GOLGA8H,GOLGA8O
GO: Biological Process	GO:0051289	protein homotetramerization		3.405e-07	0.0001682	6.47e-06	4.387e-05	6	76	GOLGA8J,GOLGA8K,GOLGA8N,GOLGA8M,GOLGA8H,GOLGA8O
GO: Biological Process	GO:1903018	regulation of glycoprotein metabolic process		6.291e-07	0.0003108	1.151e-05	7.805e-05	6	84	GOLGA8J,GOLGA8K,GOLGA8N,GOLGA8M,GOLGA8H,GOLGA8O
GO: Biological Process	GO:0090307	mitotic spindle assembly		1.421e-06	0.0007021	2.508e-05	0.00017	6	96	GOLGA8J,GOLGA8K,GOLGA8N,GOLGA8M,GOLGA8H,GOLGA8O
GO: Biological Process	GO:0007010	cytoskeleton organization		1.826e-06	0.0009022	3.111e-05	0.0002109	14	1759	GOLGA8S,GOLGA8J,GOLGA8T,GOLGA8R,GOLGA8K,GOLGA8Q,GOLGA8N,GOLGA8G,GOLGA8DP,GOLGA8IP,GOLGA8M,GOLGA8CP,GOLGA8H,GOLGA8O
GO: Biological Process	GO:0051262	protein tetramerization		3.622e-06	0.001789	5.772e-05	0.0003914	6	112	GOLGA8J,GOLGA8K,GOLGA8N,GOLGA8M,GOLGA8H,GOLGA8O
GO: Biological Process	GO:0046785	microtubule polymerization		3.622e-06	0.001789	5.772e-05	0.0003914	6	112	GOLGA8J,GOLGA8K,GOLGA8N,GOLGA8M,GOLGA8H,GOLGA8O
GO: Biological Process	GO:0010507	negative regulation of autophagy		4.25e-06	0.002099	6.56e-05	0.0004448	6	115	GOLGA8J,GOLGA8K,GOLGA8N,GOLGA8M,GOLGA8H,GOLGA8O
GO: Biological Process	GO:0050772	positive regulation of axonogenesis		6.071e-06	0.002999	9.088e-05	0.0006162	6	122	GOLGA8J,GOLGA8K,GOLGA8N,GOLGA8M,GOLGA8H,GOLGA8O
GO: Biological Process	GO:0032091	negative regulation of protein binding		8.9e-06	0.004397	0.0001293	0.0008768	6	130	GOLGA8J,GOLGA8K,GOLGA8N,GOLGA8M,GOLGA8H,GOLGA8O
GO: Biological Process	GO:0045132	meiotic chromosome segregation		1.274e-05	0.006295	0.0001798	0.00122	6	138	GOLGA8J,GOLGA8K,GOLGA8N,GOLGA8M,GOLGA8H,GOLGA8O
GO: Biological Process	GO:0006888	endoplasmic reticulum to Golgi vesicle-mediated transport		3.089e-05	0.01526	0.0004238	0.002874	6	160	GOLGA8J,GOLGA8K,GOLGA8N,GOLGA8M,GOLGA8H,GOLGA8O
GO: Biological Process	GO:1903008	organelle disassembly		3.579e-05	0.01768	0.0004778	0.00324	6	164	GOLGA8J,GOLGA8K,GOLGA8N,GOLGA8M,GOLGA8H,GOLGA8O
GO: Biological Process	GO:0031109	microtubule polymerization or depolymerization		3.711e-05	0.01833	0.0004824	0.003271	6	165	GOLGA8J,GOLGA8K,GOLGA8N,GOLGA8M,GOLGA8H,GOLGA8O
GO: Biological Process	GO:0007052	mitotic spindle organization		3.847e-05	0.01901	0.0004873	0.003304	6	166	GOLGA8J,GOLGA8K,GOLGA8N,GOLGA8M,GOLGA8H,GOLGA8O
GO: Biological Process	GO:0007098	centrosome cycle		4.132e-05	0.02041	0.0005103	0.00346	6	168	GOLGA8J,GOLGA8K,GOLGA8N,GOLGA8M,GOLGA8H,GOLGA8O
GO: Biological Process	GO:0031023	microtubule organizing center organization		7.568e-05	0.03739	0.0009119	0.006183	6	186	GOLGA8J,GOLGA8K,GOLGA8N,GOLGA8M,GOLGA8H,GOLGA8O
GO: Biological Process	GO:0051100	negative regulation of binding		0.0001509	0.07457	0.001775	0.01204	6	209	GOLGA8J,GOLGA8K,GOLGA8N,GOLGA8M,GOLGA8H,GOLGA8O
GO: Biological Process	GO:1902850	microtubule cytoskeleton organization involved in mitosis		0.0001688	0.0834	0.001939	0.01315	6	213	GOLGA8J,GOLGA8K,GOLGA8N,GOLGA8M,GOLGA8H,GOLGA8O
GO: Biological Process	GO:0000070	mitotic sister chromatid segregation		0.0001833	0.09057	0.002058	0.01396	6	216	GOLGA8J,GOLGA8K,GOLGA8N,GOLGA8M,GOLGA8H,GOLGA8O
GO: Biological Process	GO:0050770	regulation of axonogenesis		0.0001989	0.09825	0.002183	0.0148	6	219	GOLGA8J,GOLGA8K,GOLGA8N,GOLGA8M,GOLGA8H,GOLGA8O
GO: Biological Process	GO:0051260	protein homooligomerization		0.0002938	0.1451	0.003155	0.02139	6	234	GOLGA8J,GOLGA8K,GOLGA8N,GOLGA8M,GOLGA8H,GOLGA8O
GO: Biological Process	GO:0140013	meiotic nuclear division		0.0003667	0.1811	0.003854	0.02613	6	243	GOLGA8J,GOLGA8K,GOLGA8N,GOLGA8M,GOLGA8H,GOLGA8O
GO: Biological Process	GO:0031330	negative regulation of cellular catabolic process		0.0004539	0.2242	0.004671	0.03167	6	252	GOLGA8J,GOLGA8K,GOLGA8N,GOLGA8M,GOLGA8H,GOLGA8O
GO: Biological Process	GO:0043413	macromolecule glycosylation		0.0005209	0.2573	0.005147	0.0349	6	258	GOLGA8J,GOLGA8K,GOLGA8N,GOLGA8M,GOLGA8H,GOLGA8O
GO: Biological Process	GO:0006486	protein glycosylation		0.0005209	0.2573	0.005147	0.0349	6	258	GOLGA8J,GOLGA8K,GOLGA8N,GOLGA8M,GOLGA8H,GOLGA8O
GO: Biological Process	GO:0000819	sister chromatid segregation		0.0005329	0.2632	0.005161	0.035	6	259	GOLGA8J,GOLGA8K,GOLGA8N,GOLGA8M,GOLGA8H,GOLGA8O
GO: Biological Process	GO:0043393	regulation of protein binding		0.0007095	0.3505	0.00674	0.0457	6	272	GOLGA8J,GOLGA8K,GOLGA8N,GOLGA8M,GOLGA8H,GOLGA8O
GO: Biological Process	GO:0070085	glycosylation		0.0007564	0.3737	0.00705	0.04781	6	275	GOLGA8J,GOLGA8K,GOLGA8N,GOLGA8M,GOLGA8H,GOLGA8O
GO: Biological Process	GO:1903046	meiotic cell cycle process		0.001139	0.5625	0.01042	0.07064	6	295	GOLGA8J,GOLGA8K,GOLGA8N,GOLGA8M,GOLGA8H,GOLGA8O
GO: Biological Process	GO:1905923	positive regulation of acetylcholine biosynthetic process		0.001409	0.696	0.01221	0.08279	2	2	CHRNA7,CHRFAM7A
GO: Biological Process	GO:1905921	regulation of acetylcholine biosynthetic process		0.001409	0.696	0.01221	0.08279	2	2	CHRNA7,CHRFAM7A
GO: Biological Process	GO:0001988	positive regulation of heart rate involved in baroreceptor response to decreased systemic arterial blood pressure		0.001409	0.696	0.01221	0.08279	2	2	CHRNA7,CHRFAM7A
GO: Biological Process	GO:0051259	protein complex oligomerization		0.001463	0.7227	0.01246	0.08449	6	308	GOLGA8J,GOLGA8K,GOLGA8N,GOLGA8M,GOLGA8H,GOLGA8O
GO: Biological Process	GO:0007519	skeletal muscle tissue development		0.002033	1.004	0.01703	0.1154	6	326	GOLGA8J,GOLGA8K,GOLGA8N,GOLGA8M,GOLGA8H,GOLGA8O
GO: Biological Process	GO:0140014	mitotic nuclear division		0.002182	1.078	0.01797	0.1218	6	330	GOLGA8J,GOLGA8K,GOLGA8N,GOLGA8M,GOLGA8H,GOLGA8O
GO: Biological Process	GO:0051258	protein polymerization		0.002299	1.136	0.01862	0.1263	6	333	GOLGA8J,GOLGA8K,GOLGA8N,GOLGA8M,GOLGA8H,GOLGA8O
GO: Biological Process	GO:0048193	Golgi vesicle transport		0.002506	1.238	0.01997	0.1354	6	338	GOLGA8J,GOLGA8K,GOLGA8N,GOLGA8M,GOLGA8H,GOLGA8O
GO: Biological Process	GO:0060538	skeletal muscle organ development		0.002868	1.417	0.02249	0.1525	6	346	GOLGA8J,GOLGA8K,GOLGA8N,GOLGA8M,GOLGA8H,GOLGA8O
GO: Biological Process	GO:0050769	positive regulation of neurogenesis		0.004027	1.989	0.03108	0.2108	6	367	GOLGA8J,GOLGA8K,GOLGA8N,GOLGA8M,GOLGA8H,GOLGA8O
GO: Biological Process	GO:0009101	glycoprotein biosynthetic process		0.004091	2.021	0.03109	0.2108	6	368	GOLGA8J,GOLGA8K,GOLGA8N,GOLGA8M,GOLGA8H,GOLGA8O
GO: Biological Process	GO:0001982	baroreceptor response to decreased systemic arterial blood pressure		0.004219	2.084	0.0311	0.2109	2	3	CHRNA7,CHRFAM7A
GO: Biological Process	GO:0060409	positive regulation of acetylcholine metabolic process		0.004219	2.084	0.0311	0.2109	2	3	CHRNA7,CHRFAM7A
GO: Biological Process	GO:0098813	nuclear chromosome segregation		0.004353	2.15	0.03162	0.2144	6	372	GOLGA8J,GOLGA8K,GOLGA8N,GOLGA8M,GOLGA8H,GOLGA8O
GO: Biological Process	GO:0051321	meiotic cell cycle		0.0047	2.322	0.03365	0.2281	6	377	GOLGA8J,GOLGA8K,GOLGA8N,GOLGA8M,GOLGA8H,GOLGA8O
GO: Biological Process	GO:0048667	cell morphogenesis involved in neuron differentiation		0.006434	3.178	0.04541	0.3079	8	889	GOLGA8J,GOLGA8K,CHRNA7,GOLGA8N,GOLGA8M,GOLGA8H,GOLGA8O,CHRFAM7A
GO: Biological Process	GO:0010506	regulation of autophagy		0.007184	3.549	0.04999	0.3389	6	406	GOLGA8J,GOLGA8K,GOLGA8N,GOLGA8M,GOLGA8H,GOLGA8O
GO: Biological Process	GO:0060112	generation of ovulation cycle rhythm		0.008431	4.165	0.05663	0.384	2	4	CHRNA7,CHRFAM7A
GO: Biological Process	GO:0060408	regulation of acetylcholine metabolic process		0.008431	4.165	0.05663	0.384	2	4	CHRNA7,CHRFAM7A
GO: Biological Process	GO:0009895	negative regulation of catabolic process		0.008484	4.191	0.05663	0.384	6	418	GOLGA8J,GOLGA8K,GOLGA8N,GOLGA8M,GOLGA8H,GOLGA8O
GO: Biological Process	GO:0051962	positive regulation of nervous system development		0.009968	4.924	0.06547	0.444	6	430	GOLGA8J,GOLGA8K,GOLGA8N,GOLGA8M,GOLGA8H,GOLGA8O
GO: Biological Process	GO:0048812	neuron projection morphogenesis		0.01007	4.976	0.06547	0.444	8	945	GOLGA8J,GOLGA8K,CHRNA7,GOLGA8N,GOLGA8M,GOLGA8H,GOLGA8O,CHRFAM7A
GO: Biological Process	GO:0120039	plasma membrane bounded cell projection morphogenesis		0.01156	5.712	0.07418	0.503	8	963	GOLGA8J,GOLGA8K,CHRNA7,GOLGA8N,GOLGA8M,GOLGA8H,GOLGA8O,CHRFAM7A
GO: Biological Process	GO:0048858	cell projection morphogenesis		0.01237	6.113	0.07837	0.5314	8	972	GOLGA8J,GOLGA8K,CHRNA7,GOLGA8N,GOLGA8M,GOLGA8H,GOLGA8O,CHRFAM7A
GO: Biological Process	GO:0009100	glycoprotein metabolic process		0.01391	6.874	0.08459	0.5736	6	456	GOLGA8J,GOLGA8K,GOLGA8N,GOLGA8M,GOLGA8H,GOLGA8O
GO: Biological Process	GO:0050893	sensory processing		0.01404	6.936	0.08459	0.5736	2	5	CHRNA7,CHRFAM7A
GO: Biological Process	GO:0008292	acetylcholine biosynthetic process		0.01404	6.936	0.08459	0.5736	2	5	CHRNA7,CHRFAM7A
GO: Biological Process	GO:1900620	acetate ester biosynthetic process		0.01404	6.936	0.08459	0.5736	2	5	CHRNA7,CHRFAM7A
GO: Biological Process	GO:0032990	cell part morphogenesis		0.01489	7.355	0.08861	0.6009	8	997	GOLGA8J,GOLGA8K,CHRNA7,GOLGA8N,GOLGA8M,GOLGA8H,GOLGA8O,CHRFAM7A
GO: Biological Process	GO:0097435	supramolecular fiber organization		0.01671	8.257	0.0983	0.6665	8	1013	GOLGA8J,GOLGA8K,CHRNA7,GOLGA8N,GOLGA8M,GOLGA8H,GOLGA8O,CHRFAM7A
GO: Biological Process	GO:0051098	regulation of binding		0.0186	9.188	0.1081	0.733	6	480	GOLGA8J,GOLGA8K,GOLGA8N,GOLGA8M,GOLGA8H,GOLGA8O
GO: Biological Process	GO:0007610	behavior		0.01995	9.853	0.1146	0.7769	8	1038	GOLGA8J,GOLGA8K,CHRNA7,GOLGA8N,GOLGA8M,GOLGA8H,GOLGA8O,CHRFAM7A
GO: Biological Process	GO:0001978	regulation of systemic arterial blood pressure by carotid sinus baroreceptor feedback		0.02105	10.4	0.1195	0.8103	2	6	CHRNA7,CHRFAM7A
GO: Biological Process	GO:0031346	positive regulation of cell projection organization		0.02476	12.23	0.139	0.9426	6	505	GOLGA8J,GOLGA8K,GOLGA8N,GOLGA8M,GOLGA8H,GOLGA8O
GO: Biological Process	GO:0000280	nuclear division		0.03113	15.38	0.1728	1.172	6	526	GOLGA8J,GOLGA8K,GOLGA8N,GOLGA8M,GOLGA8H,GOLGA8O
GO: Biological Process	GO:0003025	regulation of systemic arterial blood pressure by baroreceptor feedback		0.03923	19.38	0.2153	1.46	2	8	CHRNA7,CHRFAM7A
GO: Biological Process	GO:0031401	positive regulation of protein modification process		0.04169	20.6	0.2263	1.535	8	1150	GOLGA8J,GOLGA8K,CHRNA7,GOLGA8N,GOLGA8M,GOLGA8H,GOLGA8O,CHRFAM7A
GO: Biological Process	GO:0050767	regulation of neurogenesis		0.04246	20.98	0.228	1.546	6	556	GOLGA8J,GOLGA8K,GOLGA8N,GOLGA8M,GOLGA8H,GOLGA8O
GO: Biological Process	GO:0007517	muscle organ development		0.04376	21.62	0.2309	1.566	6	559	GOLGA8J,GOLGA8K,GOLGA8N,GOLGA8M,GOLGA8H,GOLGA8O
GO: Biological Process	GO:0032094	response to food		0.04393	21.7	0.2309	1.566	3	57	CHRNA7,OR4M2,CHRFAM7A
GO: Biological Process	GO:0032989	cellular component morphogenesis		0.0449	22.18	0.2335	1.583	8	1162	GOLGA8J,GOLGA8K,CHRNA7,GOLGA8N,GOLGA8M,GOLGA8H,GOLGA8O,CHRFAM7A
GO: Biological Process	GO:0022414	reproductive process		0.04702	23.23	0.242	1.641	10	1947	GOLGA8J,GOLGA8K,CHRNA7,GOLGA8N,OR4M2,GOLGA8M,GOLGA8H,HERC2,GOLGA8O,CHRFAM7A
GO: Biological Process	GO:0000003	reproduction		0.04958	24.49	0.2525	1.712	10	1959	GOLGA8J,GOLGA8K,CHRNA7,GOLGA8N,OR4M2,GOLGA8M,GOLGA8H,HERC2,GOLGA8O,CHRFAM7A
GO: Biological Process	GO:1905920	positive regulation of CoA-transferase activity		0.0504	24.9	0.2541	1.723	2	9	CHRNA7,CHRFAM7A
GO: Biological Process	GO:0022411	cellular component disassembly		0.05425	26.8	0.2707	1.836	6	581	GOLGA8J,GOLGA8K,GOLGA8N,GOLGA8M,GOLGA8H,GOLGA8O
GO: Biological Process	GO:0048285	organelle fission		0.05583	27.58	0.2758	1.87	6	584	GOLGA8J,GOLGA8K,GOLGA8N,GOLGA8M,GOLGA8H,GOLGA8O
GO: Biological Process	GO:0008291	acetylcholine metabolic process		0.06295	31.1	0.3049	2.067	2	10	CHRNA7,CHRFAM7A
GO: Biological Process	GO:1900619	acetate ester metabolic process		0.06295	31.1	0.3049	2.067	2	10	CHRNA7,CHRFAM7A
GO: Biological Process	GO:0022603	regulation of anatomical structure morphogenesis		0.07415	36.63	0.3556	2.411	8	1247	GOLGA8J,GOLGA8K,CHRNA7,GOLGA8N,GOLGA8M,GOLGA8H,GOLGA8O,CHRFAM7A
GO: Biological Process	GO:1905918	regulation of CoA-transferase activity		0.07688	37.98	0.3652	2.476	2	11	CHRNA7,CHRFAM7A
GO: Biological Process	GO:0051823	regulation of synapse structural plasticity		0.09219	45.54	0.4312	2.924	2	12	CHRNA7,CHRFAM7A
GO: Biological Process	GO:0010720	positive regulation of cell development		0.09347	46.18	0.4312	2.924	6	641	GOLGA8J,GOLGA8K,GOLGA8N,GOLGA8M,GOLGA8H,GOLGA8O
GO: Biological Process	GO:0061919	process utilizing autophagic mechanism		0.09428	46.57	0.4312	2.924	6	642	GOLGA8J,GOLGA8K,GOLGA8N,GOLGA8M,GOLGA8H,GOLGA8O
GO: Biological Process	GO:0006914	autophagy		0.09428	46.57	0.4312	2.924	6	642	GOLGA8J,GOLGA8K,GOLGA8N,GOLGA8M,GOLGA8H,GOLGA8O
GO: Biological Process	GO:0010975	regulation of neuron projection development		0.1009	49.86	0.4574	3.102	6	650	GOLGA8J,GOLGA8K,GOLGA8N,GOLGA8M,GOLGA8H,GOLGA8O
GO: Biological Process	GO:0032225	regulation of synaptic transmission, dopaminergic		0.1089	53.78	0.4889	3.315	2	13	CHRNA7,CHRFAM7A
GO: Biological Process	GO:0051960	regulation of nervous system development		0.1163	57.46	0.5177	3.51	6	667	GOLGA8J,GOLGA8K,GOLGA8N,GOLGA8M,GOLGA8H,GOLGA8O
GO: Biological Process	GO:0035095	behavioral response to nicotine		0.1269	62.7	0.5549	3.762	2	14	CHRNA7,CHRFAM7A
GO: Biological Process	GO:0033240	positive regulation of amine metabolic process		0.1269	62.7	0.5549	3.762	2	14	CHRNA7,CHRFAM7A
GO: Biological Process	GO:0000902	cell morphogenesis		0.1336	66	0.5789	3.926	8	1356	GOLGA8J,GOLGA8K,CHRNA7,GOLGA8N,GOLGA8M,GOLGA8H,GOLGA8O,CHRFAM7A
GO: Biological Process	GO:0051276	chromosome organization		0.1401	69.19	0.6016	4.079	6	690	GOLGA8J,GOLGA8K,GOLGA8N,GOLGA8M,GOLGA8H,GOLGA8O
GO: Biological Process	GO:0140059	dendrite arborization		0.1463	72.29	0.62	4.204	2	15	CHRNA7,CHRFAM7A
GO: Biological Process	GO:0060537	muscle tissue development		0.1468	72.54	0.62	4.204	6	696	GOLGA8J,GOLGA8K,GOLGA8N,GOLGA8M,GOLGA8H,GOLGA8O
GO: Biological Process	GO:0007409	axonogenesis		0.1612	79.63	0.6749	4.576	6	708	GOLGA8J,GOLGA8K,GOLGA8N,GOLGA8M,GOLGA8H,GOLGA8O
GO: Biological Process	GO:0042136	neurotransmitter biosynthetic process		0.1671	82.56	0.6938	4.704	2	16	CHRNA7,CHRFAM7A
GO: Biological Process	GO:0051640	organelle localization		0.1834	90.62	0.7551	5.12	6	725	GOLGA8J,GOLGA8K,GOLGA8N,GOLGA8M,GOLGA8H,GOLGA8O
GO: Biological Process	GO:0031175	neuron projection development		0.1877	92.75	0.7664	5.197	8	1424	GOLGA8J,GOLGA8K,CHRNA7,GOLGA8N,GOLGA8M,GOLGA8H,GOLGA8O,CHRFAM7A
GO: Biological Process	GO:0048149	behavioral response to ethanol		0.1893	93.5	0.7664	5.197	2	17	CHRNA7,CHRFAM7A
GO: Biological Process	GO:0051301	cell division		0.2005	99.07	0.8054	5.462	6	737	GOLGA8J,GOLGA8K,GOLGA8N,GOLGA8M,GOLGA8H,GOLGA8O
GO: Biological Process	GO:1901137	carbohydrate derivative biosynthetic process		0.2237	110.5	0.8912	6.043	6	752	GOLGA8J,GOLGA8K,GOLGA8N,GOLGA8M,GOLGA8H,GOLGA8O
GO: Biological Process	GO:1905906	regulation of amyloid fibril formation		0.2376	117.4	0.9391	6.368	2	19	CHRNA7,CHRFAM7A
GO: Biological Process	GO:0032222	regulation of synaptic transmission, cholinergic		0.2638	130.3	1.034	7.014	2	20	CHRNA7,CHRFAM7A
GO: Biological Process	GO:0061564	axon development		0.2899	143.2	1.125	7.625	6	789	GOLGA8J,GOLGA8K,GOLGA8N,GOLGA8M,GOLGA8H,GOLGA8O
GO: Biological Process	GO:2001023	regulation of response to drug		0.2914	143.9	1.125	7.625	2	21	CHRNA7,CHRFAM7A
GO: Biological Process	GO:0031329	regulation of cellular catabolic process		0.3273	161.7	1.253	8.499	6	807	GOLGA8J,GOLGA8K,GOLGA8N,GOLGA8M,GOLGA8H,GOLGA8O
GO: Biological Process	GO:1902004	positive regulation of amyloid-beta formation		0.3505	173.2	1.332	9.032	2	23	CHRNA7,CHRFAM7A
GO: Biological Process	GO:0001976	nervous system process involved in regulation of systemic arterial blood pressure		0.3821	188.8	1.441	9.771	2	24	CHRNA7,CHRFAM7A
GO: Biological Process	GO:0014061	regulation of norepinephrine secretion		0.4493	221.9	1.681	11.4	2	26	CHRNA7,CHRFAM7A
GO: Biological Process	GO:0007420	brain development		0.4652	229.8	1.728	11.72	7	1221	GOLGA8J,GOLGA8K,GOLGA8N,GOLGA8M,GOLGA8H,GOLGA8O,ARHGAP11B
GO: Biological Process	GO:0048243	norepinephrine secretion		0.4849	239.5	1.787	12.12	2	27	CHRNA7,CHRFAM7A
GO: Biological Process	GO:0003084	positive regulation of systemic arterial blood pressure		0.5218	257.8	1.909	12.95	2	28	CHRNA7,CHRFAM7A
GO: Biological Process	GO:1902993	positive regulation of amyloid precursor protein catabolic process		0.56	276.6	2.034	13.79	2	29	CHRNA7,CHRFAM7A
GO: Biological Process	GO:0048666	neuron development		0.6061	299.4	2.183	14.8	8	1691	GOLGA8J,GOLGA8K,CHRNA7,GOLGA8N,GOLGA8M,GOLGA8H,GOLGA8O,CHRFAM7A
GO: Biological Process	GO:1903047	mitotic cell cycle process		0.6099	301.3	2.183	14.8	6	907	GOLGA8J,GOLGA8K,GOLGA8N,GOLGA8M,GOLGA8H,GOLGA8O
GO: Biological Process	GO:0051247	positive regulation of protein metabolic process		0.633	312.7	2.25	15.25	8	1702	GOLGA8J,GOLGA8K,CHRNA7,GOLGA8N,GOLGA8M,GOLGA8H,GOLGA8O,CHRFAM7A
GO: Biological Process	GO:1902430	negative regulation of amyloid-beta formation		0.6404	316.4	2.26	15.32	2	31	CHRNA7,CHRFAM7A
GO: Biological Process	GO:0060322	head development		0.6599	326	2.312	15.68	7	1294	GOLGA8J,GOLGA8K,GOLGA8N,GOLGA8M,GOLGA8H,GOLGA8O,ARHGAP11B
GO: Biological Process	GO:0120035	regulation of plasma membrane bounded cell projection organization		0.6727	332.3	2.34	15.87	6	924	GOLGA8J,GOLGA8K,GOLGA8N,GOLGA8M,GOLGA8H,GOLGA8O
GO: Biological Process	GO:0031344	regulation of cell projection organization		0.7405	365.8	2.558	17.35	6	941	GOLGA8J,GOLGA8K,GOLGA8N,GOLGA8M,GOLGA8H,GOLGA8O
GO: Biological Process	GO:1900273	positive regulation of long-term synaptic potentiation		0.7709	380.8	2.627	17.81	2	34	CHRNA7,CHRFAM7A
GO: Biological Process	GO:0001963	synaptic transmission, dopaminergic		0.7709	380.8	2.627	17.81	2	34	CHRNA7,CHRFAM7A
GO: Biological Process	GO:0051094	positive regulation of developmental process		0.7768	383.7	2.628	17.82	8	1755	GOLGA8J,GOLGA8K,CHRNA7,GOLGA8N,GOLGA8M,GOLGA8H,GOLGA8O,CHRFAM7A
GO: Biological Process	GO:1902992	negative regulation of amyloid precursor protein catabolic process		0.8171	403.6	2.709	18.37	2	35	CHRNA7,CHRFAM7A
GO: Biological Process	GO:0042133	neurotransmitter metabolic process		0.8171	403.6	2.709	18.37	2	35	CHRNA7,CHRFAM7A
GO: Biological Process	GO:0010460	positive regulation of heart rate		0.8171	403.6	2.709	18.37	2	35	CHRNA7,CHRFAM7A
GO: Biological Process	GO:0019953	sexual reproduction		0.8312	410.6	2.737	18.56	7	1345	GOLGA8J,GOLGA8K,GOLGA8N,GOLGA8M,GOLGA8H,HERC2,GOLGA8O
GO: Biological Process	GO:0031399	regulation of protein modification process		0.8693	429.4	2.844	19.28	8	1785	GOLGA8J,GOLGA8K,CHRNA7,GOLGA8N,GOLGA8M,GOLGA8H,GOLGA8O,CHRFAM7A
GO: Biological Process	GO:0015874	norepinephrine transport		0.9132	451.1	2.968	20.12	2	37	CHRNA7,CHRFAM7A
GO: Biological Process	GO:0016192	vesicle-mediated transport		0.9956	491.8	3.215	21.8	8	1822	GOLGA8J,GOLGA8K,CHRNA7,GOLGA8N,GOLGA8M,GOLGA8H,GOLGA8O,CHRFAM7A
GO: Biological Process	GO:0140058	neuron projection arborization		1.015	501.2	3.254	22.07	2	39	CHRNA7,CHRFAM7A
GO: Biological Process	GO:0046907	intracellular transport		1.055	521	3.361	22.79	8	1838	GOLGA8J,GOLGA8K,GOLGA8N,GOLGA8M,GOLGA8H,HERC2,GOLGA8O,ARHGAP11B
GO: Biological Process	GO:0030317	flagellated sperm motility		1.104	545.2	3.495	23.7	3	170	CHRNA7,OR4M2,CHRFAM7A
GO: Biological Process	GO:0097722	sperm motility		1.22	602.5	3.837	26.02	3	176	CHRNA7,OR4M2,CHRFAM7A
GO: Biological Process	GO:2000463	positive regulation of excitatory postsynaptic potential		1.233	608.9	3.838	26.02	2	43	CHRNA7,CHRFAM7A
GO: Biological Process	GO:0061061	muscle structure development		1.235	610.2	3.838	26.02	6	1038	GOLGA8J,GOLGA8K,GOLGA8N,GOLGA8M,GOLGA8H,GOLGA8O
GO: Biological Process	GO:0007271	synaptic transmission, cholinergic		1.349	666.6	4.166	28.25	2	45	CHRNA7,CHRFAM7A
GO: Biological Process	GO:0095500	acetylcholine receptor signaling pathway		1.41	696.4	4.326	29.33	2	46	CHRNA7,CHRFAM7A
GO: Biological Process	GO:0060294	cilium movement involved in cell motility		1.474	728.1	4.494	30.48	3	188	CHRNA7,OR4M2,CHRFAM7A
GO: Biological Process	GO:2000026	regulation of multicellular organismal development		1.532	756.8	4.621	31.33	8	1946	GOLGA8J,GOLGA8K,CHRNA7,GOLGA8N,GOLGA8M,GOLGA8H,GOLGA8O,CHRFAM7A
GO: Biological Process	GO:1905145	cellular response to acetylcholine		1.534	757.9	4.621	31.33	2	48	CHRNA7,CHRFAM7A
GO: Biological Process	GO:0000278	mitotic cell cycle		1.582	781.3	4.735	32.11	6	1089	GOLGA8J,GOLGA8K,GOLGA8N,GOLGA8M,GOLGA8H,GOLGA8O
GO: Biological Process	GO:0033238	regulation of amine metabolic process		1.598	789.5	4.756	32.25	2	49	CHRNA7,CHRFAM7A
GO: Biological Process	GO:0032691	negative regulation of interleukin-1 beta production		1.664	821.8	4.892	33.17	2	50	CHRNA7,CHRFAM7A
GO: Biological Process	GO:1990000	amyloid fibril formation		1.664	821.8	4.892	33.17	2	50	CHRNA7,CHRFAM7A
GO: Biological Process	GO:1902003	regulation of amyloid-beta formation		1.73	854.7	5.028	34.09	2	51	CHRNA7,CHRFAM7A
GO: Biological Process	GO:1905144	response to acetylcholine		1.73	854.7	5.028	34.09	2	51	CHRNA7,CHRFAM7A
GO: Biological Process	GO:0060285	cilium-dependent cell motility		1.785	881.6	5.125	34.75	3	201	CHRNA7,OR4M2,CHRFAM7A
GO: Biological Process	GO:0001539	cilium or flagellum-dependent cell motility		1.785	881.6	5.125	34.75	3	201	CHRNA7,OR4M2,CHRFAM7A
GO: Biological Process	GO:0045823	positive regulation of heart contraction		1.798	888.2	5.134	34.82	2	52	CHRNA7,CHRFAM7A
GO: Biological Process	GO:0035094	response to nicotine		1.938	957.2	5.501	37.3	2	54	CHRNA7,CHRFAM7A
GO: Biological Process	GO:1903524	positive regulation of blood circulation		2.082	1000	5.877	39.85	2	56	CHRNA7,CHRFAM7A
GO: Biological Process	GO:0045777	positive regulation of blood pressure		2.386	1000	6.635	44.99	2	60	CHRNA7,CHRFAM7A
GO: Biological Process	GO:0034205	amyloid-beta formation		2.386	1000	6.635	44.99	2	60	CHRNA7,CHRFAM7A
GO: Biological Process	GO:0060284	regulation of cell development		2.391	1000	6.635	44.99	6	1181	GOLGA8J,GOLGA8K,GOLGA8N,GOLGA8M,GOLGA8H,GOLGA8O
GO: Biological Process	GO:0045597	positive regulation of cell differentiation		2.411	1000	6.654	45.12	6	1183	GOLGA8J,GOLGA8K,GOLGA8N,GOLGA8M,GOLGA8H,GOLGA8O
GO: Biological Process	GO:1904645	response to amyloid-beta		2.465	1000	6.728	45.62	2	61	CHRNA7,CHRFAM7A
GO: Biological Process	GO:1902991	regulation of amyloid precursor protein catabolic process		2.465	1000	6.728	45.62	2	61	CHRNA7,CHRFAM7A
GO: Biological Process	GO:0007417	central nervous system development		2.613	1000	7.092	48.09	7	1637	GOLGA8J,GOLGA8K,GOLGA8N,GOLGA8M,GOLGA8H,GOLGA8O,ARHGAP11B
GO: Biological Process	GO:1901135	carbohydrate derivative metabolic process		2.69	1000	7.263	49.25	6	1209	GOLGA8J,GOLGA8K,GOLGA8N,GOLGA8M,GOLGA8H,GOLGA8O
GO: Biological Process	GO:0098926	postsynaptic signal transduction		2.71	1000	7.275	49.33	2	64	CHRNA7,CHRFAM7A
GO: Biological Process	GO:0098815	modulation of excitatory postsynaptic potential		2.793	1000	7.459	50.58	2	65	CHRNA7,CHRFAM7A
GO: Biological Process	GO:0009894	regulation of catabolic process		2.874	1000	7.634	51.76	6	1225	GOLGA8J,GOLGA8K,GOLGA8N,GOLGA8M,GOLGA8H,GOLGA8O
GO: Biological Process	GO:0099171	presynaptic modulation of chemical synaptic transmission		2.965	1000	7.833	53.11	2	67	CHRNA7,CHRFAM7A
GO: Biological Process	GO:1900271	regulation of long-term synaptic potentiation		3.053	1000	7.985	54.14	2	68	CHRNA7,CHRFAM7A
GO: Biological Process	GO:0044092	negative regulation of molecular function		3.055	1000	7.985	54.14	6	1240	GOLGA8J,GOLGA8K,GOLGA8N,GOLGA8M,GOLGA8H,GOLGA8O
GO: Biological Process	GO:0050435	amyloid-beta metabolic process		3.323	1000	8.639	58.58	2	71	CHRNA7,CHRFAM7A
GO: Biological Process	GO:0019228	neuronal action potential		3.415	1000	8.833	59.89	2	72	CHRNA7,CHRFAM7A
GO: Biological Process	GO:0032692	negative regulation of interleukin-1 production		3.509	1000	9.027	61.21	2	73	CHRNA7,CHRFAM7A
GO: Biological Process	GO:0009409	response to cold		3.603	1000	9.223	62.54	2	74	CHRNA7,CHRFAM7A
GO: Biological Process	GO:0042987	amyloid precursor protein catabolic process		3.699	1000	9.42	63.88	2	75	CHRNA7,CHRFAM7A
GO: Biological Process	GO:0050433	regulation of catecholamine secretion		4.095	1000	10.32	69.99	2	79	CHRNA7,CHRFAM7A
GO: Biological Process	GO:0022602	ovulation cycle process		4.095	1000	10.32	69.99	2	79	CHRNA7,CHRFAM7A
GO: Biological Process	GO:0003341	cilium movement		4.196	1000	10.52	71.34	3	272	CHRNA7,OR4M2,CHRFAM7A
GO: Biological Process	GO:0044248	cellular catabolic process		4.406	1000	10.99	74.53	7	1796	GOLGA8J,GOLGA8K,GOLGA8N,GOLGA8M,GOLGA8H,GOLGA8O,ARHGAP11B
GO: Biological Process	GO:0032715	negative regulation of interleukin-6 production		4.724	1000	11.73	79.52	2	85	CHRNA7,CHRFAM7A
GO: Biological Process	GO:0006543	glutamine catabolic process		4.834	1000	11.94	80.97	1	4	ARHGAP11B
GO: Biological Process	GO:0050432	catecholamine secretion		5.054	1000	12.42	84.23	2	88	CHRNA7,CHRFAM7A
GO: Biological Process	GO:0015695	organic cation transport		5.28	1000	12.91	87.56	2	90	CHRNA7,CHRFAM7A
GO: Biological Process	GO:0015031	protein transport		5.461	1000	13.29	90.11	7	1867	GOLGA8J,GOLGA8K,GOLGA8N,GOLGA8M,GOLGA8H,HERC2,GOLGA8O
GO: Biological Process	GO:0032720	negative regulation of tumor necrosis factor production		5.746	1000	13.91	94.35	2	94	CHRNA7,CHRFAM7A
GO: Biological Process	GO:0051130	positive regulation of cellular component organization		5.779	1000	13.93	94.42	6	1411	GOLGA8J,GOLGA8K,GOLGA8N,GOLGA8M,GOLGA8H,GOLGA8O
GO: Biological Process	GO:1903556	negative regulation of tumor necrosis factor superfamily cytokine production		5.985	1000	14.35	97.33	2	96	CHRNA7,CHRFAM7A
GO: Biological Process	GO:0070373	negative regulation of ERK1 and ERK2 cascade		6.353	1000	15.16	102.8	2	99	CHRNA7,CHRFAM7A
GO: Biological Process	GO:0080164	regulation of nitric oxide metabolic process		6.731	1000	15.99	108.4	2	102	CHRNA7,CHRFAM7A
GO: Biological Process	GO:0042982	amyloid precursor protein metabolic process		6.859	1000	16.21	109.9	2	103	CHRNA7,CHRFAM7A
GO: Biological Process	GO:0051937	catecholamine transport		7.251	1000	17.06	115.7	2	106	CHRNA7,CHRFAM7A
GO: Biological Process	GO:0042698	ovulation cycle		7.517	1000	17.6	119.3	2	108	CHRNA7,CHRFAM7A
GO: Biological Process	GO:0045184	establishment of protein localization		7.904	1000	18.42	124.9	7	1998	GOLGA8J,GOLGA8K,GOLGA8N,GOLGA8M,GOLGA8H,HERC2,GOLGA8O
GO: Biological Process	GO:0097061	dendritic spine organization		8.202	1000	19.02	129	2	113	CHRNA7,CHRFAM7A
GO: Biological Process	GO:0032100	positive regulation of appetite		8.445	1000	19.4	131.6	1	7	OR4M2
GO: Biological Process	GO:0032097	positive regulation of response to food		8.445	1000	19.4	131.6	1	7	OR4M2
GO: Biological Process	GO:0051899	membrane depolarization		8.484	1000	19.4	131.6	2	115	CHRNA7,CHRFAM7A
GO: Biological Process	GO:0019226	transmission of nerve impulse		9.207	1000	20.86	141.5	2	120	CHRNA7,CHRFAM7A
GO: Biological Process	GO:0046209	nitric oxide metabolic process		9.207	1000	20.86	141.5	2	120	CHRNA7,CHRFAM7A
GO: Biological Process	GO:2001057	reactive nitrogen species metabolic process		9.504	1000	21.44	145.4	2	122	CHRNA7,CHRFAM7A
GO: Biological Process	GO:0032109	positive regulation of response to nutrient levels		9.646	1000	21.48	145.7	1	8	OR4M2
GO: Biological Process	GO:0032106	positive regulation of response to extracellular stimulus		9.646	1000	21.48	145.7	1	8	OR4M2
GO: Biological Process	GO:0033138	positive regulation of peptidyl-serine phosphorylation		9.654	1000	21.48	145.7	2	123	CHRNA7,CHRFAM7A
GO: Biological Process	GO:0015844	monoamine transport		9.957	1000	22.06	149.6	2	125	CHRNA7,CHRFAM7A
GO: Biological Process	GO:0106027	neuron projection organization		10.11	1000	22.3	151.2	2	126	CHRNA7,CHRFAM7A
GO: Biological Process	GO:0060079	excitatory postsynaptic potential		10.42	1000	22.78	154.4	2	128	CHRNA7,CHRFAM7A
GO: Biological Process	GO:0003073	regulation of systemic arterial blood pressure		10.42	1000	22.78	154.4	2	128	CHRNA7,CHRFAM7A
GO: Biological Process	GO:0008306	associative learning		10.58	1000	23.02	156.1	2	129	CHRNA7,CHRFAM7A
GO: Biological Process	GO:0032651	regulation of interleukin-1 beta production		11.21	1000	24.29	164.7	2	133	CHRNA7,CHRFAM7A
GO: Biological Process	GO:0051952	regulation of amine transport		11.7	1000	25.24	171.1	2	136	CHRNA7,CHRFAM7A
GO: Biological Process	GO:0002027	regulation of heart rate		12.03	1000	25.84	175.2	2	138	CHRNA7,CHRFAM7A
GO: Biological Process	GO:0032611	interleukin-1 beta production		12.2	1000	26.08	176.8	2	139	CHRNA7,CHRFAM7A
GO: Biological Process	GO:0060291	long-term synaptic potentiation		12.87	1000	27.41	185.9	2	143	CHRNA7,CHRFAM7A
GO: Biological Process	GO:0015837	amine transport		13.74	1000	29.13	197.5	2	148	CHRNA7,CHRFAM7A
GO: Biological Process	GO:0099565	chemical synaptic transmission, postsynaptic		14.27	1000	30.13	204.3	2	151	CHRNA7,CHRFAM7A
GO: Biological Process	GO:0009308	amine metabolic process		15.18	1000	31.91	216.4	2	156	CHRNA7,CHRFAM7A
GO: Biological Process	GO:0033135	regulation of peptidyl-serine phosphorylation		16.11	1000	33.73	228.7	2	161	CHRNA7,CHRFAM7A
GO: Biological Process	GO:0045471	response to ethanol		17.07	1000	35.58	241.3	2	166	CHRNA7,CHRFAM7A
GO: Biological Process	GO:0032652	regulation of interleukin-1 production		17.85	1000	37.06	251.3	2	170	CHRNA7,CHRFAM7A
GO: Biological Process	GO:0032612	interleukin-1 production		19.06	1000	39.36	266.9	2	176	CHRNA7,CHRFAM7A
GO: Biological Process	GO:2000155	positive regulation of cilium-dependent cell motility		19.2	1000	39.36	266.9	1	16	OR4M2
GO: Biological Process	GO:1902093	positive regulation of flagellated sperm motility		19.2	1000	39.36	266.9	1	16	OR4M2
GO: Biological Process	GO:0060078	regulation of postsynaptic membrane potential		19.46	1000	39.73	269.4	2	178	CHRNA7,CHRFAM7A
GO: Biological Process	GO:0007613	memory		20.08	1000	40.83	276.8	2	181	CHRNA7,CHRFAM7A
GO: Biological Process	GO:0003353	positive regulation of cilium movement		20.39	1000	41.29	279.9	1	17	OR4M2
GO: Biological Process	GO:0007614	short-term memory		21.58	1000	43.51	295	1	18	CHRNA7
GO: Biological Process	GO:0007018	microtubule-based movement		22.32	1000	44.81	303.9	3	504	CHRNA7,OR4M2,CHRFAM7A
GO: Biological Process	GO:0001508	action potential		22.86	1000	45.72	310	2	194	CHRNA7,CHRFAM7A
GO: Biological Process	GO:0065003	protein-containing complex assembly		23.2	1000	46.21	313.3	6	1901	GOLGA8J,GOLGA8K,GOLGA8N,GOLGA8M,GOLGA8H,GOLGA8O
GO: Biological Process	GO:0048813	dendrite morphogenesis		24.87	1000	49.35	334.6	2	203	CHRNA7,CHRFAM7A
GO: Biological Process	GO:0030534	adult behavior		25.1	1000	49.6	336.3	2	204	CHRNA7,CHRFAM7A
GO: Biological Process	GO:0034250	positive regulation of amide metabolic process		25.33	1000	49.85	338	2	205	CHRNA7,CHRFAM7A
GO: Cellular Component	GO:0000137	Golgi cis cisterna		3.8e-31	3.23e-29	3.23e-29	1.623e-28	14	34	GOLGA8S,GOLGA8J,GOLGA8T,GOLGA8R,GOLGA8K,GOLGA8Q,GOLGA8N,GOLGA8G,GOLGA8DP,GOLGA8IP,GOLGA8M,GOLGA8CP,GOLGA8H,GOLGA8O
GO: Cellular Component	GO:0005801	cis-Golgi network		3.332e-27	2.832e-25	1.416e-25	7.116e-25	15	86	GOLGA8S,GOLGA8J,GOLGA8T,GOLGA8R,GOLGA8K,GOLGA8Q,GOLGA8N,GOLGA8G,GOLGA8DP,GOLGA8IP,GOLGA8M,GOLGA8CP,GOLGA8H,GOLGA8O,GOLGA6L7
GO: Cellular Component	GO:0032580	Golgi cisterna membrane		8.605e-24	7.314e-22	2.438e-22	1.225e-21	14	98	GOLGA8S,GOLGA8J,GOLGA8T,GOLGA8R,GOLGA8K,GOLGA8Q,GOLGA8N,GOLGA8G,GOLGA8DP,GOLGA8IP,GOLGA8M,GOLGA8CP,GOLGA8H,GOLGA8O
GO: Cellular Component	GO:0031985	Golgi cisterna		1.511e-21	1.285e-19	3.212e-20	1.614e-19	14	139	GOLGA8S,GOLGA8J,GOLGA8T,GOLGA8R,GOLGA8K,GOLGA8Q,GOLGA8N,GOLGA8G,GOLGA8DP,GOLGA8IP,GOLGA8M,GOLGA8CP,GOLGA8H,GOLGA8O
GO: Cellular Component	GO:0005795	Golgi stack		5.959e-20	5.065e-18	1.013e-18	5.091e-18	14	179	GOLGA8S,GOLGA8J,GOLGA8T,GOLGA8R,GOLGA8K,GOLGA8Q,GOLGA8N,GOLGA8G,GOLGA8DP,GOLGA8IP,GOLGA8M,GOLGA8CP,GOLGA8H,GOLGA8O
GO: Cellular Component	GO:0098791	Golgi apparatus subcompartment		2.286e-14	1.943e-12	3.239e-13	1.628e-12	14	443	GOLGA8S,GOLGA8J,GOLGA8T,GOLGA8R,GOLGA8K,GOLGA8Q,GOLGA8N,GOLGA8G,GOLGA8DP,GOLGA8IP,GOLGA8M,GOLGA8CP,GOLGA8H,GOLGA8O
GO: Cellular Component	GO:0070971	endoplasmic reticulum exit site		6.897e-08	5.862e-06	8.375e-07	4.209e-06	6	57	GOLGA8J,GOLGA8K,GOLGA8N,GOLGA8M,GOLGA8H,GOLGA8O
GO: Cellular Component	GO:0005794	Golgi apparatus		3.492e-07	2.968e-05	3.71e-06	1.865e-05	15	1816	GOLGA8S,GOLGA8J,GOLGA8T,GOLGA8R,GOLGA8K,GOLGA8Q,GOLGA8N,GOLGA8G,GOLGA8DP,GOLGA8IP,GOLGA8M,GOLGA8CP,GOLGA8H,GOLGA8O,GOLGA6L7
GO: Cellular Component	GO:0031984	organelle subcompartment		1.592e-06	0.0001353	1.361e-05	6.839e-05	14	1672	GOLGA8S,GOLGA8J,GOLGA8T,GOLGA8R,GOLGA8K,GOLGA8Q,GOLGA8N,GOLGA8G,GOLGA8DP,GOLGA8IP,GOLGA8M,GOLGA8CP,GOLGA8H,GOLGA8O
GO: Cellular Component	GO:0033116	endoplasmic reticulum-Golgi intermediate compartment membrane		1.601e-06	0.0001361	1.361e-05	6.839e-05	6	95	GOLGA8J,GOLGA8K,GOLGA8N,GOLGA8M,GOLGA8H,GOLGA8O
GO: Cellular Component	GO:0030134	COPII-coated ER to Golgi transport vesicle		3.688e-06	0.0003135	2.85e-05	0.0001432	6	109	GOLGA8J,GOLGA8K,GOLGA8N,GOLGA8M,GOLGA8H,GOLGA8O
GO: Cellular Component	GO:0005793	endoplasmic reticulum-Golgi intermediate compartment		2.946e-05	0.002504	0.0002087	0.001049	6	154	GOLGA8J,GOLGA8K,GOLGA8N,GOLGA8M,GOLGA8H,GOLGA8O
GO: Cellular Component	GO:0000922	spindle pole		0.0001352	0.01149	0.0008838	0.004442	6	199	GOLGA8J,GOLGA8K,GOLGA8N,GOLGA8M,GOLGA8H,GOLGA8O
GO: Cellular Component	GO:0072686	mitotic spindle		0.0001611	0.01369	0.0009782	0.004916	6	205	GOLGA8J,GOLGA8K,GOLGA8N,GOLGA8M,GOLGA8H,GOLGA8O
GO: Cellular Component	GO:0030135	coated vesicle		0.004361	0.3707	0.02366	0.1189	6	361	GOLGA8J,GOLGA8K,GOLGA8N,GOLGA8M,GOLGA8H,GOLGA8O
GO: Cellular Component	GO:0098897	spine apparatus membrane		0.004455	0.3786	0.02366	0.1189	2	3	CHRNA7,CHRFAM7A
GO: Cellular Component	GO:0043025	neuronal cell body		0.005609	0.4768	0.02805	0.141	8	845	GOLGA8J,GOLGA8K,CHRNA7,GOLGA8N,GOLGA8M,GOLGA8H,GOLGA8O,CHRFAM7A
GO: Cellular Component	GO:0044297	cell body		0.01225	1.041	0.05783	0.2906	8	940	GOLGA8J,GOLGA8K,CHRNA7,GOLGA8N,GOLGA8M,GOLGA8H,GOLGA8O,CHRFAM7A
GO: Cellular Component	GO:0005819	spindle		0.02007	1.706	0.0898	0.4513	6	472	GOLGA8J,GOLGA8K,GOLGA8N,GOLGA8M,GOLGA8H,GOLGA8O
GO: Cellular Component	GO:0005874	microtubule		0.03728	3.168	0.1584	0.7962	6	527	GOLGA8J,GOLGA8K,GOLGA8N,GOLGA8M,GOLGA8H,GOLGA8O
GO: Cellular Component	GO:0097444	spine apparatus		0.05321	4.523	0.2154	1.082	2	9	CHRNA7,CHRFAM7A
GO: Cellular Component	GO:0036477	somatodendritic compartment		0.08373	7.117	0.3235	1.626	8	1229	GOLGA8J,GOLGA8K,CHRNA7,GOLGA8N,GOLGA8M,GOLGA8H,GOLGA8O,CHRFAM7A
GO: Cellular Component	GO:0000139	Golgi membrane		0.1856	15.77	0.6858	3.447	6	705	GOLGA8J,GOLGA8K,GOLGA8N,GOLGA8M,GOLGA8H,GOLGA8O
GO: Cellular Component	GO:0005892	acetylcholine-gated channel complex		0.2246	19.09	0.7954	3.998	2	18	CHRNA7,CHRFAM7A
GO: Cellular Component	GO:0098981	cholinergic synapse		0.2785	23.67	0.9104	4.575	2	20	CHRNA7,CHRFAM7A
GO: Cellular Component	GO:0098690	glycinergic synapse		0.2785	23.67	0.9104	4.575	2	20	CHRNA7,CHRFAM7A
GO: Cellular Component	GO:0030673	axolemma		0.37	31.45	1.165	5.854	2	23	CHRNA7,CHRFAM7A
GO: Cellular Component	GO:0099513	polymeric cytoskeletal fiber		0.6313	53.66	1.916	9.631	6	886	GOLGA8J,GOLGA8K,GOLGA8N,GOLGA8M,GOLGA8H,GOLGA8O
GO: Cellular Component	GO:0048471	perinuclear region of cytoplasm		0.9355	79.52	2.742	13.78	6	955	GOLGA8J,GOLGA8K,GOLGA8N,GOLGA8M,GOLGA8H,GOLGA8O
GO: Cellular Component	GO:0015630	microtubule cytoskeleton		1.805	153.4	5.113	25.7	7	1489	GOLGA8J,GOLGA8K,GOLGA8N,GOLGA8M,GOLGA8H,HERC2,GOLGA8O
GO: Cellular Component	GO:0099512	supramolecular fiber		2.683	228	7.356	36.97	6	1173	GOLGA8J,GOLGA8K,GOLGA8N,GOLGA8M,GOLGA8H,GOLGA8O
GO: Cellular Component	GO:0099081	supramolecular polymer		2.776	235.9	7.373	37.06	6	1181	GOLGA8J,GOLGA8K,GOLGA8N,GOLGA8M,GOLGA8H,GOLGA8O
GO: Cellular Component	GO:0043198	dendritic shaft		3.9	331.5	10.05	50.49	2	75	CHRNA7,CHRFAM7A
GO: Cellular Component	GO:0032589	neuron projection membrane		4.979	423.2	12.45	62.56	2	85	CHRNA7,CHRFAM7A
GO: Cellular Component	GO:0044304	main axon		6.307	536.1	15.32	76.98	2	96	CHRNA7,CHRFAM7A
GO: Cellular Component	GO:0099080	supramolecular complex		10.83	920.9	25.58	128.6	6	1563	GOLGA8J,GOLGA8K,GOLGA8N,GOLGA8M,GOLGA8H,GOLGA8O
GO: Cellular Component	GO:0044853	plasma membrane raft		14.28	1000	32.8	164.9	2	147	CHRNA7,CHRFAM7A
GO: Cellular Component	GO:0099634	postsynaptic specialization membrane		18.99	1000	42.48	213.5	2	171	CHRNA7,CHRFAM7A
Mouse Phenotype	MP:0014228	increased alveolar macrophage number		3.35e-13	1.116e-10	9.293e-11	5.935e-10	6	14	GOLGA8J,GOLGA8K,GOLGA8N,GOLGA8M,GOLGA8H,GOLGA8O
Mouse Phenotype	MP:0014227	abnormal alveolar macrophage number		5.581e-13	1.859e-10	9.293e-11	5.935e-10	6	15	GOLGA8J,GOLGA8K,GOLGA8N,GOLGA8M,GOLGA8H,GOLGA8O
Mouse Phenotype	MP:0030949	abnormal Golgi vesicle transport		4.314e-12	1.437e-09	4.789e-10	3.058e-09	6	20	GOLGA8J,GOLGA8K,GOLGA8N,GOLGA8M,GOLGA8H,GOLGA8O
Mouse Phenotype	MP:0031355	abnormal proacrosomal vesicle fusion		1.496e-11	4.981e-09	1.245e-09	7.953e-09	6	24	GOLGA8J,GOLGA8K,GOLGA8N,GOLGA8M,GOLGA8H,GOLGA8O
Mouse Phenotype	MP:0008245	abnormal alveolar macrophage morphology		3.286e-11	1.094e-08	2.188e-09	1.398e-08	6	27	GOLGA8J,GOLGA8K,GOLGA8N,GOLGA8M,GOLGA8H,GOLGA8O
Mouse Phenotype	MP:0009833	absent sperm mitochondrial sheath		4.18e-11	1.392e-08	2.32e-09	1.482e-08	6	28	GOLGA8J,GOLGA8K,GOLGA8N,GOLGA8M,GOLGA8H,GOLGA8O
Mouse Phenotype	MP:0008839	absent acrosome		8.161e-11	2.717e-08	3.882e-09	2.479e-08	6	31	GOLGA8J,GOLGA8K,GOLGA8N,GOLGA8M,GOLGA8H,GOLGA8O
Mouse Phenotype	MP:0011743	abnormal Golgi apparatus morphology		1.004e-10	3.343e-08	4.179e-09	2.669e-08	6	32	GOLGA8J,GOLGA8K,GOLGA8N,GOLGA8M,GOLGA8H,GOLGA8O
Mouse Phenotype	MP:0020849	abnormal actin cytoskeleton morphology		1.227e-10	4.085e-08	4.539e-09	2.899e-08	6	33	GOLGA8J,GOLGA8K,GOLGA8N,GOLGA8M,GOLGA8H,GOLGA8O
Mouse Phenotype	MP:0020451	decreased sperm progressive motility		2.613e-10	8.701e-08	8.599e-09	5.492e-08	7	86	GOLGA8J,GOLGA8K,GOLGA8N,OR4M2,GOLGA8M,GOLGA8H,GOLGA8O
Mouse Phenotype	MP:0020450	abnormal sperm progressive motility		2.841e-10	9.459e-08	8.599e-09	5.492e-08	7	87	GOLGA8J,GOLGA8K,GOLGA8N,OR4M2,GOLGA8M,GOLGA8H,GOLGA8O
Mouse Phenotype	MP:0002675	asthenozoospermia		5.449e-10	1.814e-07	1.512e-08	9.657e-08	9	327	GOLGA8J,GOLGA8K,CHRNA7,GOLGA8N,OR4M2,GOLGA8M,GOLGA8H,GOLGA8O,CHRFAM7A
Mouse Phenotype	MP:0020850	abnormal microtubule cytoskeleton morphology		7.785e-10	2.592e-07	1.994e-08	1.274e-07	6	44	GOLGA8J,GOLGA8K,GOLGA8N,GOLGA8M,GOLGA8H,GOLGA8O
Mouse Phenotype	MP:0002674	abnormal sperm motility		1.435e-09	4.779e-07	3.414e-08	2.18e-07	9	364	GOLGA8J,GOLGA8K,CHRNA7,GOLGA8N,OR4M2,GOLGA8M,GOLGA8H,GOLGA8O,CHRFAM7A
Mouse Phenotype	MP:0006050	pulmonary fibrosis		1.981e-09	6.596e-07	4.397e-08	2.809e-07	6	51	GOLGA8J,GOLGA8K,GOLGA8N,GOLGA8M,GOLGA8H,GOLGA8O
Mouse Phenotype	MP:0020869	immotile sperm		2.523e-09	8.402e-07	5.251e-08	3.354e-07	6	53	GOLGA8J,GOLGA8K,GOLGA8N,GOLGA8M,GOLGA8H,GOLGA8O
Mouse Phenotype	MP:0010942	abnormal respiratory epithelium morphology		3.332e-09	1.11e-06	6.527e-08	4.169e-07	8	233	GOLGA8J,GOLGA8K,CHRNA7,GOLGA8N,GOLGA8M,GOLGA8H,GOLGA8O,CHRFAM7A
Mouse Phenotype	MP:0004543	abnormal sperm physiology		4.015e-09	1.337e-06	7.428e-08	4.744e-07	9	408	GOLGA8J,GOLGA8K,CHRNA7,GOLGA8N,OR4M2,GOLGA8M,GOLGA8H,GOLGA8O,CHRFAM7A
Mouse Phenotype	MP:0004782	abnormal surfactant physiology		4.44e-09	1.478e-06	7.782e-08	4.97e-07	6	58	GOLGA8J,GOLGA8K,GOLGA8N,GOLGA8M,GOLGA8H,GOLGA8O
Mouse Phenotype	MP:0000880	decreased Purkinje cell number		7.439e-09	2.477e-06	1.239e-07	7.911e-07	6	63	GOLGA8J,GOLGA8K,GOLGA8N,GOLGA8M,GOLGA8H,GOLGA8O
Mouse Phenotype	MP:0000878	abnormal Purkinje cell number		9.036e-09	3.009e-06	1.433e-07	9.152e-07	6	65	GOLGA8J,GOLGA8K,GOLGA8N,GOLGA8M,GOLGA8H,GOLGA8O
Mouse Phenotype	MP:0002275	abnormal type II pneumocyte morphology		9.936e-09	3.309e-06	1.504e-07	9.606e-07	6	66	GOLGA8J,GOLGA8K,GOLGA8N,GOLGA8M,GOLGA8H,GOLGA8O
Mouse Phenotype	MP:0009232	abnormal sperm nucleus morphology		1.309e-08	4.36e-06	1.896e-07	1.211e-06	6	69	GOLGA8J,GOLGA8K,GOLGA8N,GOLGA8M,GOLGA8H,GOLGA8O
Mouse Phenotype	MP:0020378	abnormal cell cytoskeleton morphology		1.705e-08	5.677e-06	2.271e-07	1.45e-06	6	72	GOLGA8J,GOLGA8K,GOLGA8N,GOLGA8M,GOLGA8H,GOLGA8O
Mouse Phenotype	MP:0002686	globozoospermia		1.705e-08	5.677e-06	2.271e-07	1.45e-06	6	72	GOLGA8J,GOLGA8K,GOLGA8N,GOLGA8M,GOLGA8H,GOLGA8O
Mouse Phenotype	MP:0003333	liver fibrosis		1.857e-08	6.183e-06	2.378e-07	1.519e-06	6	73	GOLGA8J,GOLGA8K,GOLGA8N,GOLGA8M,GOLGA8H,GOLGA8O
Mouse Phenotype	MP:0002273	abnormal pulmonary alveolus epithelial cell morphology		2.382e-08	7.931e-06	2.937e-07	1.876e-06	6	76	GOLGA8J,GOLGA8K,GOLGA8N,GOLGA8M,GOLGA8H,GOLGA8O
Mouse Phenotype	MP:0010898	abnormal pulmonary alveolus epithelium morphology		3.025e-08	1.007e-05	3.597e-07	2.297e-06	6	79	GOLGA8J,GOLGA8K,GOLGA8N,GOLGA8M,GOLGA8H,GOLGA8O
Mouse Phenotype	MP:0031354	abnormal acrosome assembly		5.478e-08	1.824e-05	6.29e-07	4.018e-06	6	87	GOLGA8J,GOLGA8K,GOLGA8N,GOLGA8M,GOLGA8H,GOLGA8O
Mouse Phenotype	MP:0009832	abnormal sperm mitochondrial sheath morphology		5.877e-08	1.957e-05	6.523e-07	4.166e-06	6	88	GOLGA8J,GOLGA8K,GOLGA8N,GOLGA8M,GOLGA8H,GOLGA8O
Mouse Phenotype	MP:0010901	abnormal pulmonary alveolar parenchyma morphology		6.299e-08	2.098e-05	6.766e-07	4.322e-06	6	89	GOLGA8J,GOLGA8K,GOLGA8N,GOLGA8M,GOLGA8H,GOLGA8O
Mouse Phenotype	MP:0000877	abnormal Purkinje cell morphology		9.967e-08	3.319e-05	1.037e-06	6.625e-06	7	198	GOLGA8J,GOLGA8K,GOLGA8N,GOLGA8M,GOLGA8H,HERC2,GOLGA8O
Mouse Phenotype	MP:0006380	abnormal spermatid morphology		1.41e-07	4.695e-05	1.423e-06	9.087e-06	7	208	GOLGA8J,GOLGA8K,GOLGA8N,GOLGA8M,GOLGA8H,HERC2,GOLGA8O
Mouse Phenotype	MP:0000875	abnormal cerebellar Purkinje cell layer		1.722e-07	5.735e-05	1.687e-06	1.077e-05	7	214	GOLGA8J,GOLGA8K,GOLGA8N,GOLGA8M,GOLGA8H,HERC2,GOLGA8O
Mouse Phenotype	MP:0002882	abnormal neuron morphology		2.855e-07	9.507e-05	2.716e-06	1.735e-05	11	1475	GOLGA8J,GOLGA8K,ARHGAP11A,CHRNA7,GOLGA8N,GOLGA8M,GOLGA8H,HERC2,GOLGA8O,CHRFAM7A,ARHGAP11B
Mouse Phenotype	MP:0006382	abnormal lung epithelium morphology		3.532e-07	0.0001176	3.267e-06	2.087e-05	6	118	GOLGA8J,GOLGA8K,GOLGA8N,GOLGA8M,GOLGA8H,GOLGA8O
Mouse Phenotype	MP:0008946	abnormal neuron number		5.697e-07	0.0001897	5.127e-06	3.275e-05	8	443	GOLGA8J,GOLGA8K,ARHGAP11A,GOLGA8N,GOLGA8M,GOLGA8H,GOLGA8O,ARHGAP11B
Mouse Phenotype	MP:0009956	abnormal cerebellar layer morphology		6.053e-07	0.0002016	5.304e-06	3.388e-05	7	256	GOLGA8J,GOLGA8K,GOLGA8N,GOLGA8M,GOLGA8H,HERC2,GOLGA8O
Mouse Phenotype	MP:0009831	abnormal sperm midpiece morphology		6.981e-07	0.0002325	5.96e-06	3.807e-05	6	132	GOLGA8J,GOLGA8K,GOLGA8N,GOLGA8M,GOLGA8H,GOLGA8O
Mouse Phenotype	MP:0002152	abnormal brain morphology		1.072e-06	0.0003568	8.92e-06	5.697e-05	11	1665	GOLGA8J,GOLGA8K,ARHGAP11A,CHRNA7,GOLGA8N,GOLGA8M,GOLGA8H,HERC2,GOLGA8O,CHRFAM7A,ARHGAP11B
Mouse Phenotype	MP:0008898	abnormal acrosome morphology		1.183e-06	0.0003938	9.605e-06	6.135e-05	6	144	GOLGA8J,GOLGA8K,GOLGA8N,GOLGA8M,GOLGA8H,GOLGA8O
Mouse Phenotype	MP:0004097	abnormal cerebellar cortex morphology		1.555e-06	0.0005177	1.233e-05	7.872e-05	7	293	GOLGA8J,GOLGA8K,GOLGA8N,GOLGA8M,GOLGA8H,HERC2,GOLGA8O
Mouse Phenotype	MP:0008546	abnormal vesicle-mediated transport		1.64e-06	0.0005461	1.27e-05	8.111e-05	6	152	GOLGA8J,GOLGA8K,GOLGA8N,GOLGA8M,GOLGA8H,GOLGA8O
Mouse Phenotype	MP:0000607	abnormal hepatocyte morphology		1.919e-06	0.0006389	1.452e-05	9.274e-05	6	156	GOLGA8J,GOLGA8K,GOLGA8N,GOLGA8M,GOLGA8H,GOLGA8O
Mouse Phenotype	MP:0020846	abnormal cell motility		2.37e-06	0.0007892	1.754e-05	0.000112	9	833	GOLGA8J,GOLGA8K,CHRNA7,GOLGA8N,OR4M2,GOLGA8M,GOLGA8H,GOLGA8O,CHRFAM7A
Mouse Phenotype	MP:0003698	abnormal male reproductive system physiology		3.178e-06	0.001058	2.3e-05	0.0001469	10	1278	GOLGA8J,GOLGA8K,CHRNA7,GOLGA8N,OR4M2,GOLGA8M,GOLGA8H,HERC2,GOLGA8O,CHRFAM7A
Mouse Phenotype	MP:0002687	oligozoospermia		7.033e-06	0.002342	4.983e-05	0.0003183	7	364	GOLGA8J,GOLGA8K,GOLGA8N,GOLGA8M,GOLGA8H,HERC2,GOLGA8O
Mouse Phenotype	MP:0008489	slow postnatal weight gain		7.817e-06	0.002603	5.423e-05	0.0003464	6	197	GOLGA8J,GOLGA8K,GOLGA8N,GOLGA8M,GOLGA8H,GOLGA8O
Mouse Phenotype	MP:0000849	abnormal cerebellum morphology		9.478e-06	0.003156	6.441e-05	0.0004114	7	380	GOLGA8J,GOLGA8K,GOLGA8N,GOLGA8M,GOLGA8H,HERC2,GOLGA8O
Mouse Phenotype	MP:0008987	abnormal liver lobule morphology		1.474e-05	0.004909	9.819e-05	0.0006271	6	219	GOLGA8J,GOLGA8K,GOLGA8N,GOLGA8M,GOLGA8H,GOLGA8O
Mouse Phenotype	MP:0000847	abnormal metencephalon morphology		1.631e-05	0.005431	0.0001065	0.0006802	7	411	GOLGA8J,GOLGA8K,GOLGA8N,GOLGA8M,GOLGA8H,HERC2,GOLGA8O
Mouse Phenotype	MP:0001932	abnormal spermiogenesis		1.688e-05	0.005619	0.0001081	0.0006902	6	224	GOLGA8J,GOLGA8K,GOLGA8N,GOLGA8M,GOLGA8H,GOLGA8O
Mouse Phenotype	MP:0008986	abnormal liver parenchyma morphology		2.136e-05	0.007112	0.0001342	0.000857	6	233	GOLGA8J,GOLGA8K,GOLGA8N,GOLGA8M,GOLGA8H,GOLGA8O
Mouse Phenotype	MP:0009230	abnormal sperm head morphology		2.424e-05	0.008073	0.0001495	0.0009549	6	238	GOLGA8J,GOLGA8K,GOLGA8N,GOLGA8M,GOLGA8H,GOLGA8O
Mouse Phenotype	MP:0002270	abnormal pulmonary alveolus morphology		3.252e-05	0.01083	0.0001969	0.001257	6	250	GOLGA8J,GOLGA8K,GOLGA8N,GOLGA8M,GOLGA8H,GOLGA8O
Mouse Phenotype	MP:0001393	ataxia		4.3e-05	0.01432	0.0002557	0.001633	6	262	GOLGA8J,GOLGA8K,GOLGA8N,GOLGA8M,GOLGA8H,GOLGA8O
Mouse Phenotype	MP:0000841	abnormal hindbrain morphology		4.557e-05	0.01518	0.0002662	0.0017	7	477	GOLGA8J,GOLGA8K,GOLGA8N,GOLGA8M,GOLGA8H,HERC2,GOLGA8O
Mouse Phenotype	MP:0014239	abnormal intracellular organelle morphology		5.332e-05	0.01775	0.0003033	0.001937	7	488	GOLGA8J,GOLGA8K,GOLGA8N,GOLGA8M,GOLGA8H,HERC2,GOLGA8O
Mouse Phenotype	MP:0008892	abnormal sperm flagellum morphology		5.374e-05	0.0179	0.0003033	0.001937	6	272	GOLGA8J,GOLGA8K,GOLGA8N,GOLGA8M,GOLGA8H,GOLGA8O
Mouse Phenotype	MP:0020202	abnormal macrophage cell number		5.493e-05	0.01829	0.0003048	0.001947	6	273	GOLGA8J,GOLGA8K,GOLGA8N,GOLGA8M,GOLGA8H,GOLGA8O
Mouse Phenotype	MP:0010911	abnormal pulmonary acinus morphology		6.119e-05	0.02038	0.000334	0.002133	6	278	GOLGA8J,GOLGA8K,GOLGA8N,GOLGA8M,GOLGA8H,GOLGA8O
Mouse Phenotype	MP:0002161	abnormal fertility/fecundity		7.611e-05	0.02535	0.0004088	0.002611	10	1767	GOLGA8J,GOLGA8K,CHRNA7,GOLGA8N,OR4M2,GOLGA8M,GOLGA8H,HERC2,GOLGA8O,CHRFAM7A
Mouse Phenotype	MP:0010899	abnormal pulmonary alveolar system morphology		7.866e-05	0.02619	0.0004158	0.002655	6	290	GOLGA8J,GOLGA8K,GOLGA8N,GOLGA8M,GOLGA8H,GOLGA8O
Mouse Phenotype	MP:0013206	abnormal motile cilium morphology		0.000209	0.0696	0.001088	0.006946	6	342	GOLGA8J,GOLGA8K,GOLGA8N,GOLGA8M,GOLGA8H,GOLGA8O
Mouse Phenotype	MP:0002673	abnormal sperm number		0.0002174	0.07238	0.001114	0.007112	7	599	GOLGA8J,GOLGA8K,GOLGA8N,GOLGA8M,GOLGA8H,HERC2,GOLGA8O
Mouse Phenotype	MP:0001919	abnormal reproductive system physiology		0.0002374	0.07904	0.001198	0.007649	10	1986	GOLGA8J,GOLGA8K,CHRNA7,GOLGA8N,OR4M2,GOLGA8M,GOLGA8H,HERC2,GOLGA8O,CHRFAM7A
Mouse Phenotype	MP:0004901	decreased male germ cell number		0.0002631	0.08763	0.001308	0.008353	7	616	GOLGA8J,GOLGA8K,GOLGA8N,GOLGA8M,GOLGA8H,HERC2,GOLGA8O
Mouse Phenotype	MP:0004852	decreased testis weight		0.000283	0.09423	0.001386	0.008851	6	360	GOLGA8J,GOLGA8K,GOLGA8N,GOLGA8M,GOLGA8H,GOLGA8O
Mouse Phenotype	MP:0008251	abnormal phagocyte morphology		0.0002963	0.09866	0.00143	0.009132	8	982	GOLGA8J,GOLGA8K,CHRNA7,GOLGA8N,GOLGA8M,GOLGA8H,GOLGA8O,CHRFAM7A
Mouse Phenotype	MP:0008948	decreased neuron number		0.000307	0.1022	0.00146	0.009327	6	365	GOLGA8J,GOLGA8K,GOLGA8N,GOLGA8M,GOLGA8H,GOLGA8O
Mouse Phenotype	MP:0002132	abnormal respiratory system morphology		0.0003464	0.1153	0.001625	0.01038	8	1002	GOLGA8J,GOLGA8K,CHRNA7,GOLGA8N,GOLGA8M,GOLGA8H,GOLGA8O,CHRFAM7A
Mouse Phenotype	MP:0005578	teratozoospermia		0.0003657	0.1218	0.001691	0.0108	6	376	GOLGA8J,GOLGA8K,GOLGA8N,GOLGA8M,GOLGA8H,GOLGA8O
Mouse Phenotype	MP:0011101	prenatal lethality, incomplete penetrance		0.0003953	0.1316	0.001779	0.01136	6	381	GOLGA8J,GOLGA8K,GOLGA8N,GOLGA8M,GOLGA8H,GOLGA8O
Mouse Phenotype	MP:0004850	abnormal testis weight		0.0003953	0.1316	0.001779	0.01136	6	381	GOLGA8J,GOLGA8K,GOLGA8N,GOLGA8M,GOLGA8H,GOLGA8O
Mouse Phenotype	MP:0002209	decreased germ cell number		0.00043	0.1432	0.001909	0.01219	7	662	GOLGA8J,GOLGA8K,GOLGA8N,GOLGA8M,GOLGA8H,HERC2,GOLGA8O
Mouse Phenotype	MP:0013202	abnormal cilium morphology		0.0005342	0.1779	0.002341	0.01495	6	401	GOLGA8J,GOLGA8K,GOLGA8N,GOLGA8M,GOLGA8H,GOLGA8O
Mouse Phenotype	MP:0011115	airway basal cell hyperplasia		0.000729	0.2427	0.003073	0.01963	2	2	CHRNA7,CHRFAM7A
Mouse Phenotype	MP:0011114	abnormal airway basal cell differentiation		0.000729	0.2427	0.003073	0.01963	2	2	CHRNA7,CHRFAM7A
Mouse Phenotype	MP:0011113	abnormal airway basal cell morphology		0.000729	0.2427	0.003073	0.01963	2	2	CHRNA7,CHRFAM7A
Mouse Phenotype	MP:0001124	abnormal gametes		0.0009503	0.3165	0.003956	0.02526	7	744	GOLGA8J,GOLGA8K,GOLGA8N,GOLGA8M,GOLGA8H,HERC2,GOLGA8O
Mouse Phenotype	MP:0002446	abnormal macrophage morphology		0.001107	0.3686	0.00455	0.02906	6	454	GOLGA8J,GOLGA8K,GOLGA8N,GOLGA8M,GOLGA8H,GOLGA8O
Mouse Phenotype	MP:0001258	decreased body length		0.001372	0.457	0.005574	0.0356	6	471	GOLGA8J,GOLGA8K,GOLGA8N,GOLGA8M,GOLGA8H,GOLGA8O
Mouse Phenotype	MP:0008250	abnormal myeloid leukocyte morphology		0.001522	0.5067	0.006105	0.03899	8	1214	GOLGA8J,GOLGA8K,CHRNA7,GOLGA8N,GOLGA8M,GOLGA8H,GOLGA8O,CHRFAM7A
Mouse Phenotype	MP:0001516	abnormal motor coordination/balance		0.001804	0.6008	0.007127	0.04552	7	818	GOLGA8J,GOLGA8K,GOLGA8N,GOLGA8M,GOLGA8H,HERC2,GOLGA8O
Mouse Phenotype	MP:0006362	abnormal male germ cell morphology		0.001819	0.6058	0.007127	0.04552	7	819	GOLGA8J,GOLGA8K,GOLGA8N,GOLGA8M,GOLGA8H,HERC2,GOLGA8O
Mouse Phenotype	MP:0001156	abnormal spermatogenesis		0.002712	0.9029	0.0105	0.06706	7	869	GOLGA8J,GOLGA8K,GOLGA8N,GOLGA8M,GOLGA8H,HERC2,GOLGA8O
Mouse Phenotype	MP:0001256	abnormal body length		0.002793	0.93	0.01069	0.06827	6	532	GOLGA8J,GOLGA8K,GOLGA8N,GOLGA8M,GOLGA8H,GOLGA8O
Mouse Phenotype	MP:0002208	abnormal germ cell morphology		0.003562	1.186	0.01348	0.08608	7	905	GOLGA8J,GOLGA8K,GOLGA8N,GOLGA8M,GOLGA8H,HERC2,GOLGA8O
Mouse Phenotype	MP:0001925	male infertility		0.003669	1.222	0.01373	0.08767	7	909	GOLGA8J,GOLGA8K,GOLGA8N,GOLGA8M,GOLGA8H,HERC2,GOLGA8O
Mouse Phenotype	MP:0009475	abnormal nicotine-mediated receptor currents		0.004366	1.454	0.01616	0.1032	2	4	CHRNA7,CHRFAM7A
Mouse Phenotype	MP:0005388	respiratory system phenotype		0.006869	2.287	0.02514	0.1605	8	1479	GOLGA8J,GOLGA8K,CHRNA7,GOLGA8N,GOLGA8M,GOLGA8H,GOLGA8O,CHRFAM7A
Mouse Phenotype	MP:0001929	abnormal gametogenesis		0.008139	2.71	0.02946	0.1881	7	1024	GOLGA8J,GOLGA8K,GOLGA8N,GOLGA8M,GOLGA8H,HERC2,GOLGA8O
Mouse Phenotype	MP:0001175	abnormal lung morphology		0.009152	3.048	0.03277	0.2093	6	653	GOLGA8J,GOLGA8K,GOLGA8N,GOLGA8M,GOLGA8H,GOLGA8O
Mouse Phenotype	MP:0008248	abnormal mononuclear phagocyte morphology		0.0107	3.565	0.03783	0.2416	6	671	GOLGA8J,GOLGA8K,GOLGA8N,GOLGA8M,GOLGA8H,GOLGA8O
Mouse Phenotype	MP:0001054	failure of neuromuscular synapse presynaptic differentiation		0.0109	3.631	0.03783	0.2416	2	6	CHRNA7,CHRFAM7A
Mouse Phenotype	MP:0020067	increased neocortex size		0.0109	3.631	0.03783	0.2416	2	6	ARHGAP11A,ARHGAP11B
Mouse Phenotype	MP:0003312	abnormal locomotor coordination		0.01343	4.472	0.0461	0.2945	6	698	GOLGA8J,GOLGA8K,GOLGA8N,GOLGA8M,GOLGA8H,GOLGA8O
Mouse Phenotype	MP:0008195	abnormal professional antigen presenting cell morphology		0.0153	5.094	0.05197	0.332	6	714	GOLGA8J,GOLGA8K,GOLGA8N,GOLGA8M,GOLGA8H,GOLGA8O
Mouse Phenotype	MP:0001924	infertility		0.01699	5.658	0.05716	0.365	7	1144	GOLGA8J,GOLGA8K,GOLGA8N,GOLGA8M,GOLGA8H,HERC2,GOLGA8O
Mouse Phenotype	MP:0011987	abnormal GABAergic neuron physiology		0.02034	6.772	0.06772	0.4325	2	8	CHRNA7,CHRFAM7A
Mouse Phenotype	MP:0001392	abnormal locomotor behavior		0.02382	7.932	0.07853	0.5016	8	1744	GOLGA8J,GOLGA8K,CHRNA7,GOLGA8N,GOLGA8M,GOLGA8H,GOLGA8O,CHRFAM7A
Mouse Phenotype	MP:0001147	small testis		0.02788	9.283	0.0905	0.578	6	793	GOLGA8J,GOLGA8K,GOLGA8N,GOLGA8M,GOLGA8H,GOLGA8O
Mouse Phenotype	MP:0008247	abnormal mononuclear cell morphology		0.02799	9.322	0.0905	0.578	8	1782	GOLGA8J,GOLGA8K,CHRNA7,GOLGA8N,GOLGA8M,GOLGA8H,GOLGA8O,CHRFAM7A
Mouse Phenotype	MP:0008457	abnormal cortical intermediate zone morphology		0.03989	13.28	0.1265	0.8079	2	11	ARHGAP11A,ARHGAP11B
Mouse Phenotype	MP:0011179	decreased erythroblast number		0.03989	13.28	0.1265	0.8079	2	11	CHRNA7,CHRFAM7A
Mouse Phenotype	MP:0000598	abnormal liver morphology		0.04232	14.09	0.1322	0.8446	7	1314	GOLGA8J,GOLGA8K,GOLGA8N,OR4M2,GOLGA8M,GOLGA8H,GOLGA8O
Mouse Phenotype	MP:0001116	small gonad		0.04249	14.15	0.1322	0.8446	6	854	GOLGA8J,GOLGA8K,GOLGA8N,GOLGA8M,GOLGA8H,GOLGA8O
Mouse Phenotype	MP:0001732	postnatal growth retardation		0.04364	14.53	0.1345	0.8593	6	858	GOLGA8J,GOLGA8K,GOLGA8N,GOLGA8M,GOLGA8H,GOLGA8O
Mouse Phenotype	MP:0002133	abnormal respiratory system physiology		0.0469	15.62	0.142	0.9069	6	869	GOLGA8J,GOLGA8K,GOLGA8N,GOLGA8M,GOLGA8H,GOLGA8O
Mouse Phenotype	MP:0002211	abnormal primary sex determination		0.0469	15.62	0.142	0.9069	6	869	GOLGA8J,GOLGA8K,GOLGA8N,GOLGA8M,GOLGA8H,GOLGA8O
Mouse Phenotype	MP:0004849	abnormal testis size		0.05135	17.1	0.154	0.9839	6	883	GOLGA8J,GOLGA8K,GOLGA8N,GOLGA8M,GOLGA8H,GOLGA8O
Mouse Phenotype	MP:0001731	abnormal postnatal growth		0.05201	17.32	0.1546	0.9877	6	885	GOLGA8J,GOLGA8K,GOLGA8N,GOLGA8M,GOLGA8H,GOLGA8O
Mouse Phenotype	MP:0020066	abnormal neocortex size		0.05651	18.82	0.1665	1.064	2	13	ARHGAP11A,ARHGAP11B
Mouse Phenotype	MP:0002210	abnormal sex determination		0.06203	20.66	0.1812	1.157	6	913	GOLGA8J,GOLGA8K,GOLGA8N,GOLGA8M,GOLGA8H,GOLGA8O
Mouse Phenotype	MP:0002138	abnormal hepatobiliary system morphology		0.07353	24.48	0.2129	1.36	7	1430	GOLGA8J,GOLGA8K,GOLGA8N,OR4M2,GOLGA8M,GOLGA8H,GOLGA8O
Mouse Phenotype	MP:0000653	abnormal sex gland morphology		0.07763	25.85	0.2229	1.423	7	1442	GOLGA8J,GOLGA8K,GOLGA8N,GOLGA8M,GOLGA8H,HERC2,GOLGA8O
Mouse Phenotype	MP:0004008	abnormal GABA-mediated receptor currents		0.1106	36.82	0.3147	2.01	2	18	CHRNA7,CHRFAM7A
Mouse Phenotype	MP:0002083	premature death		0.1256	41.81	0.3513	2.244	6	1035	GOLGA8J,GOLGA8K,GOLGA8N,GOLGA8M,GOLGA8H,GOLGA8O
Mouse Phenotype	MP:0001146	abnormal testis morphology		0.1256	41.81	0.3513	2.244	6	1035	GOLGA8J,GOLGA8K,GOLGA8N,GOLGA8M,GOLGA8H,GOLGA8O
Mouse Phenotype	MP:0000788	abnormal cerebral cortex morphology		0.127	42.31	0.3526	2.252	4	316	ARHGAP11A,CHRNA7,CHRFAM7A,ARHGAP11B
Mouse Phenotype	MP:0005370	liver/biliary system phenotype		0.1374	45.77	0.3783	2.416	7	1575	GOLGA8J,GOLGA8K,GOLGA8N,OR4M2,GOLGA8M,GOLGA8H,GOLGA8O
Mouse Phenotype	MP:0000358	abnormal cell morphology		0.1449	48.26	0.3956	2.526	7	1588	GOLGA8J,GOLGA8K,GOLGA8N,GOLGA8M,GOLGA8H,HERC2,GOLGA8O
Mouse Phenotype	MP:0004998	decreased CNS synapse formation		0.1515	50.46	0.4103	2.62	2	21	CHRNA7,CHRFAM7A
Mouse Phenotype	MP:0003245	abnormal GABAergic neuron morphology		0.2161	71.95	0.5802	3.706	2	25	CHRNA7,CHRFAM7A
Mouse Phenotype	MP:0008544	impaired olfaction		0.2918	97.17	0.7774	4.965	2	29	CHRNA7,CHRFAM7A
Mouse Phenotype	MP:0013325	abnormal male reproductive gland morphology		0.3274	109	0.8652	5.526	6	1230	GOLGA8J,GOLGA8K,GOLGA8N,GOLGA8M,GOLGA8H,GOLGA8O
Mouse Phenotype	MP:0000859	abnormal somatosensory cortex morphology		0.356	118.5	0.9261	5.915	2	32	CHRNA7,CHRFAM7A
Mouse Phenotype	MP:0009969	abnormal cerebral cortex pyramidal cell morphology		0.356	118.5	0.9261	5.915	2	32	CHRNA7,CHRFAM7A
Mouse Phenotype	MP:0001364	decreased anxiety-related response		0.3788	126.2	0.9675	6.179	4	420	ARHGAP11A,CHRNA7,CHRFAM7A,ARHGAP11B
Mouse Phenotype	MP:0012322	decreased total tissue mass		0.3806	126.7	0.9675	6.179	7	1847	GOLGA8J,GOLGA8K,GOLGA8N,OR4M2,GOLGA8M,GOLGA8H,GOLGA8O
Mouse Phenotype	MP:0001262	decreased body weight		0.3806	126.7	0.9675	6.179	7	1847	GOLGA8J,GOLGA8K,GOLGA8N,OR4M2,GOLGA8M,GOLGA8H,GOLGA8O
Mouse Phenotype	MP:0004101	abnormal brain interneuron morphology		0.4022	133.9	0.9921	6.337	2	34	CHRNA7,CHRFAM7A
Mouse Phenotype	MP:0011177	abnormal erythroblast number		0.4022	133.9	0.9921	6.337	2	34	CHRNA7,CHRFAM7A
Mouse Phenotype	MP:0008439	abnormal cortical plate morphology		0.4022	133.9	0.9921	6.337	2	34	ARHGAP11A,ARHGAP11B
Mouse Phenotype	MP:0004996	abnormal CNS synapse formation		0.4022	133.9	0.9921	6.337	2	34	CHRNA7,CHRFAM7A
Mouse Phenotype	MP:0000794	abnormal parietal lobe morphology		0.4512	150.3	1.105	7.057	2	36	CHRNA7,CHRFAM7A
Mouse Phenotype	MP:0009205	abnormal internal male genitalia morphology		0.4965	165.3	1.207	7.707	6	1327	GOLGA8J,GOLGA8K,GOLGA8N,GOLGA8M,GOLGA8H,GOLGA8O
Mouse Phenotype	MP:0004274	abnormal embryonic/fetal subventricular zone morphology		0.503	167.5	1.214	7.753	2	38	ARHGAP11A,ARHGAP11B
Mouse Phenotype	MP:0009006	prolonged estrous cycle		0.53	176.5	1.27	8.109	2	39	CHRNA7,CHRFAM7A
Mouse Phenotype	MP:0001145	abnormal male reproductive system morphology		0.5431	180.8	1.283	8.192	6	1349	GOLGA8J,GOLGA8K,GOLGA8N,GOLGA8M,GOLGA8H,GOLGA8O
Mouse Phenotype	MP:0009198	abnormal male genitalia morphology		0.5431	180.8	1.283	8.192	6	1349	GOLGA8J,GOLGA8K,GOLGA8N,GOLGA8M,GOLGA8H,GOLGA8O
Mouse Phenotype	MP:0011176	abnormal erythroblast morphology		0.6749	224.7	1.583	10.11	2	44	CHRNA7,CHRFAM7A
Mouse Phenotype	MP:0008547	abnormal neocortex morphology		0.7059	235.1	1.644	10.5	2	45	ARHGAP11A,ARHGAP11B
Mouse Phenotype	MP:0001984	abnormal olfaction		0.8714	290.2	2.015	12.87	2	50	CHRNA7,CHRFAM7A
Mouse Phenotype	MP:0001983	abnormal olfactory system physiology		1.171	390	2.69	17.18	2	58	CHRNA7,CHRFAM7A
Mouse Phenotype	MP:0008540	abnormal cerebral hemisphere morphology		1.239	412.6	2.826	18.05	4	575	ARHGAP11A,CHRNA7,CHRFAM7A,ARHGAP11B
Mouse Phenotype	MP:0008947	increased neuron number		1.749	582.5	3.963	25.31	2	71	ARHGAP11A,ARHGAP11B
Mouse Phenotype	MP:0013159	Purkinje cell axonal dystrophy		1.782	593.4	4.01	25.61	1	2	HERC2
Mouse Phenotype	MP:0002416	abnormal proerythroblast morphology		1.798	598.9	4.019	25.67	2	72	CHRNA7,CHRFAM7A
Mouse Phenotype	MP:0001923	reduced female fertility		1.941	646.2	4.308	27.51	3	293	CHRNA7,HERC2,CHRFAM7A
Mouse Phenotype	MP:0001362	abnormal anxiety-related response		2.294	763.9	5.059	32.31	4	679	ARHGAP11A,CHRNA7,CHRFAM7A,ARHGAP11B
Mouse Phenotype	MP:0008428	abnormal spatial working memory		2.613	870	5.724	36.56	2	87	CHRNA7,CHRFAM7A
Mouse Phenotype	MP:0000745	tremors		2.795	930.8	6.084	38.86	3	333	CHRNA7,HERC2,CHRFAM7A
Mouse Phenotype	MP:0001053	abnormal neuromuscular synapse morphology		3.106	1000	6.716	42.9	2	95	CHRNA7,CHRFAM7A
Mouse Phenotype	MP:0001051	abnormal somatic motor system morphology		3.301	1000	7.093	45.3	2	98	CHRNA7,CHRFAM7A
Mouse Phenotype	MP:0000787	abnormal telencephalon morphology		3.842	1000	8.2	52.37	4	782	ARHGAP11A,CHRNA7,CHRFAM7A,ARHGAP11B
Mouse Phenotype	MP:0001436	abnormal suckling behavior		4.288	1000	9.095	58.09	2	112	CHRNA7,CHRFAM7A
Mouse Phenotype	MP:0002065	abnormal fear/anxiety-related behavior		4.621	1000	9.677	61.81	4	823	ARHGAP11A,CHRNA7,CHRFAM7A,ARHGAP11B
Mouse Phenotype	MP:0001921	reduced fertility		4.621	1000	9.677	61.81	4	823	CHRNA7,OR4M2,HERC2,CHRFAM7A
Mouse Phenotype	MP:0001927	abnormal estrous cycle		4.826	1000	10.04	64.16	2	119	CHRNA7,CHRFAM7A
Mouse Phenotype	MP:0000934	abnormal telencephalon development		5.066	1000	10.48	66.93	2	122	ARHGAP11A,ARHGAP11B
Mouse Phenotype	MP:0009344	abnormal ovulation cycle		5.312	1000	10.85	69.31	2	125	CHRNA7,CHRFAM7A
Mouse Phenotype	MP:0005394	taste/olfaction phenotype		5.312	1000	10.85	69.31	2	125	CHRNA7,CHRFAM7A
Mouse Phenotype	MP:0020103	decreased hepatic glucose production		6.225	1000	12.64	80.72	1	7	OR4M2
Mouse Phenotype	MP:0003203	increased neuron apoptosis		6.347	1000	12.81	81.81	2	137	CHRNA7,CHRFAM7A
Mouse Phenotype	MP:0000222	decreased neutrophil cell number		6.528	1000	13.02	83.14	2	139	CHRNA7,CHRFAM7A
Mouse Phenotype	MP:0000950	abnormal seizure response to pharmacological agent		6.528	1000	13.02	83.14	2	139	CHRNA7,CHRFAM7A
Mouse Phenotype	MP:0000783	abnormal forebrain morphology		10.11	1000	20.04	128	4	1026	ARHGAP11A,CHRNA7,CHRFAM7A,ARHGAP11B
Mouse Phenotype	MP:0008752	abnormal tumor necrosis factor level		10.18	1000	20.06	128.1	2	175	CHRNA7,CHRFAM7A
Mouse Phenotype	MP:0009357	abnormal seizure response to inducing agent		11.68	1000	22.87	146.1	2	188	CHRNA7,CHRFAM7A
Mouse Phenotype	MP:0001431	abnormal eating behavior		14.08	1000	27.13	173.3	3	596	CHRNA7,OR4M2,CHRFAM7A
Mouse Phenotype	MP:0001556	increased circulating HDL cholesterol level		14.16	1000	27.13	173.3	2	208	CHRNA7,CHRFAM7A
Mouse Phenotype	MP:0003202	abnormal neuron apoptosis		14.16	1000	27.13	173.3	2	208	CHRNA7,CHRFAM7A
Mouse Phenotype	MP:0020101	abnormal hepatic glucose production		14.18	1000	27.13	173.3	1	16	OR4M2
Mouse Phenotype	MP:0002063	abnormal learning/memory/conditioning		14.84	1000	28.23	180.3	4	1146	ARHGAP11A,CHRNA7,CHRFAM7A,ARHGAP11B
Mouse Phenotype	MP:0014114	abnormal cognition		15.1	1000	28.58	182.5	4	1152	ARHGAP11A,CHRNA7,CHRFAM7A,ARHGAP11B
Mouse Phenotype	MP:0003232	abnormal forebrain development		15.35	1000	28.87	184.4	2	217	ARHGAP11A,ARHGAP11B
Mouse Phenotype	MP:0009538	abnormal synapse morphology		15.48	1000	28.96	185	2	218	CHRNA7,CHRFAM7A
Mouse Phenotype	MP:0003861	abnormal nervous system development		18.47	1000	34.36	219.5	4	1222	ARHGAP11A,CHRNA7,CHRFAM7A,ARHGAP11B
Mouse Phenotype	MP:0003225	axonal dystrophy		19.44	1000	35.79	228.6	1	22	HERC2
Mouse Phenotype	MP:0001805	decreased IgG level		19.45	1000	35.79	228.6	2	246	CHRNA7,CHRFAM7A
Mouse Phenotype	MP:0000334	decreased granulocyte number		19.75	1000	36.14	230.8	2	248	CHRNA7,CHRFAM7A
Mouse Phenotype	MP:0002069	abnormal consumption behavior		20.6	1000	37.49	239.4	3	687	CHRNA7,OR4M2,CHRFAM7A
Mouse Phenotype	MP:0010026	decreased liver cholesterol level		22.07	1000	39.94	255.1	1	25	OR4M2
Mouse Phenotype	MP:0001463	abnormal spatial learning		22.69	1000	40.84	260.8	2	267	CHRNA7,CHRFAM7A
Mouse Phenotype	MP:0000180	abnormal circulating cholesterol level		26.06	1000	46.65	298	3	751	CHRNA7,OR4M2,CHRFAM7A
Mouse Phenotype	MP:0009745	abnormal behavioral response to xenobiotic		27.67	1000	49.27	314.7	2	297	CHRNA7,CHRFAM7A
Domain	IPR024858	Golgin_A	InterPro	3.919e-15	2.9e-13	1.45e-13	7.088e-13	7	18	GOLGA8J,GOLGA6L2,GOLGA8R,GOLGA8N,GOLGA8M,GOLGA8H,GOLGA8O
Domain	PF15070	GOLGA2L5	Pfam	3.919e-15	2.9e-13	1.45e-13	7.088e-13	7	18	GOLGA8J,GOLGA6L2,GOLGA8R,GOLGA8N,GOLGA8M,GOLGA8H,GOLGA8O
Domain	IPR026737	GOLGA6L	InterPro	0.01167	0.8637	0.2879	1.407	2	6	GOLGA6L6,GOLGA6L2
Domain	IPR027361	Acetylcholine_rcpt_TM	InterPro	0.1951	14.44	2.887	14.11	2	23	CHRNA7,CHRFAM7A
Domain	1.20.120.370	-	Gene3D	0.1951	14.44	2.887	14.11	2	23	CHRNA7,CHRFAM7A
Domain	IPR018000	Neurotransmitter_ion_chnl_CS	InterPro	0.7544	55.83	4.684	22.9	2	45	CHRNA7,CHRFAM7A
Domain	PF02932	Neur_chan_memb	Pfam	0.7883	58.33	4.684	22.9	2	46	CHRNA7,CHRFAM7A
Domain	IPR006029	Neurotrans-gated_channel_TM	InterPro	0.8229	60.89	4.684	22.9	2	47	CHRNA7,CHRFAM7A
Domain	PF02931	Neur_chan_LBD	Pfam	0.8229	60.89	4.684	22.9	2	47	CHRNA7,CHRFAM7A
Domain	PS00236	NEUROTR_ION_CHANNEL	PROSITE	0.8229	60.89	4.684	22.9	2	47	CHRNA7,CHRFAM7A
Domain	IPR006201	Neur_channel	InterPro	0.8229	60.89	4.684	22.9	2	47	CHRNA7,CHRFAM7A
Domain	IPR006202	Neur_chan_lig-bd	InterPro	0.8229	60.89	4.684	22.9	2	47	CHRNA7,CHRFAM7A
Domain	2.70.170.10	-	Gene3D	0.8229	60.89	4.684	22.9	2	47	CHRNA7,CHRFAM7A
Domain	SM00324	RhoGAP	SMART	1.428	105.7	6.252	30.56	2	62	ARHGAP11A,ARHGAP11B
Domain	PF00620	RhoGAP	Pfam	1.474	109.1	6.252	30.56	2	63	ARHGAP11A,ARHGAP11B
Domain	1.10.555.10	-	Gene3D	1.521	112.5	6.252	30.56	2	64	ARHGAP11A,ARHGAP11B
Domain	PS50238	RHOGAP	PROSITE	1.521	112.5	6.252	30.56	2	64	ARHGAP11A,ARHGAP11B
Domain	IPR000198	RhoGAP_dom	InterPro	1.521	112.5	6.252	30.56	2	64	ARHGAP11A,ARHGAP11B
Domain	IPR006624	Beta-propeller_rpt_TECPR	InterPro	2.728	201.9	9.172	44.83	1	3	HERC2
Domain	PF11515	Cul7	Pfam	2.728	201.9	9.172	44.83	1	3	HERC2
Domain	IPR021097	CPH_domain	InterPro	2.728	201.9	9.172	44.83	1	3	HERC2
Domain	SM00706	TECPR	SMART	2.728	201.9	9.172	44.83	1	3	HERC2
Domain	IPR008936	Rho_GTPase_activation_prot	InterPro	2.851	211	9.172	44.83	2	88	ARHGAP11A,ARHGAP11B
Domain	IPR010606	Mib_Herc2	InterPro	3.636	269.1	10.35	50.59	1	4	HERC2
Domain	PS51416	MIB_HERC2	PROSITE	3.636	269.1	10.35	50.59	1	4	HERC2
Domain	PF06701	MIB_HERC2	Pfam	3.636	269.1	10.35	50.59	1	4	HERC2
Domain	IPR004939	APC_su10/DOC_dom	InterPro	6.355	470.3	15.68	76.62	1	7	HERC2
Domain	SM01337	APC10	SMART	6.355	470.3	15.68	76.62	1	7	HERC2
Domain	PS51284	DOC	PROSITE	6.355	470.3	15.68	76.62	1	7	HERC2
Domain	PF03256	ANAPC10	Pfam	6.355	470.3	15.68	76.62	1	7	HERC2
Domain	PS00191	CYTOCHROME_B5_1	PROSITE	11.77	871.1	26.05	127.3	1	13	HERC2
Domain	PS50255	CYTOCHROME_B5_2	PROSITE	11.77	871.1	26.05	127.3	1	13	HERC2
Domain	SM01117	Cyt-b5	SMART	12.67	937.7	26.05	127.3	1	14	HERC2
Domain	3.10.120.10	-	Gene3D	12.67	937.7	26.05	127.3	1	14	HERC2
Domain	IPR001199	Cyt_B5-like_heme/steroid-bd	InterPro	12.67	937.7	26.05	127.3	1	14	HERC2
Domain	PF00173	Cyt-b5	Pfam	12.67	937.7	26.05	127.3	1	14	HERC2
Domain	IPR002394	Nicotinic_acetylcholine_rcpt	InterPro	14.47	1000	27.99	136.8	1	16	CHRNA7
Domain	PF12796	Ank_2	Pfam	16.01	1000	27.99	136.8	2	215	POTEB3,POTEB2
Domain	PS01357	ZF_ZZ_1	PROSITE	16.26	1000	27.99	136.8	1	18	HERC2
Domain	IPR014722	Rib_L2_dom2	InterPro	16.26	1000	27.99	136.8	1	18	HERC2
Domain	PS50135	ZF_ZZ_2	PROSITE	16.26	1000	27.99	136.8	1	18	HERC2
Domain	PF00569	ZZ	Pfam	16.26	1000	27.99	136.8	1	18	HERC2
Domain	2.30.30.30	-	Gene3D	16.26	1000	27.99	136.8	1	18	HERC2
Domain	IPR000433	Znf_ZZ	InterPro	17.16	1000	28.22	137.9	1	19	HERC2
Domain	SM00291	ZnF_ZZ	SMART	17.16	1000	28.22	137.9	1	19	HERC2
Domain	PF00415	RCC1	Pfam	18.06	1000	28.43	139	1	20	HERC2
Domain	PS00625	RCC1_1	PROSITE	18.95	1000	28.43	139	1	21	HERC2
Domain	PS00626	RCC1_2	PROSITE	18.95	1000	28.43	139	1	21	HERC2
Domain	PS50012	RCC1_3	PROSITE	18.95	1000	28.43	139	1	21	HERC2
Domain	IPR000408	Reg_chr_condens	InterPro	19.85	1000	28.43	139	1	22	HERC2
Domain	2.130.10.30	-	Gene3D	19.85	1000	28.43	139	1	22	HERC2
Domain	IPR009091	RCC1/BLIP-II	InterPro	20.74	1000	28.43	139	1	23	HERC2
Domain	1.25.40.20	-	Gene3D	20.94	1000	28.43	139	2	248	POTEB3,POTEB2
Domain	SM00248	ANK	SMART	21.42	1000	28.43	139	2	251	POTEB3,POTEB2
Domain	PS50088	ANK_REPEAT	PROSITE	21.74	1000	28.43	139	2	253	POTEB3,POTEB2
Domain	IPR020683	Ankyrin_rpt-contain_dom	InterPro	21.9	1000	28.43	139	2	254	POTEB3,POTEB2
Domain	PS50297	ANK_REP_REGION	PROSITE	21.9	1000	28.43	139	2	254	POTEB3,POTEB2
Domain	IPR002110	Ankyrin_rpt	InterPro	23.21	1000	29.01	141.8	2	262	POTEB3,POTEB2
Domain	PF00632	HECT	Pfam	24.3	1000	29.01	141.8	1	27	HERC2
Domain	IPR000569	HECT_dom	InterPro	24.3	1000	29.01	141.8	1	27	HERC2
Domain	SM00119	HECTc	SMART	24.3	1000	29.01	141.8	1	27	HERC2
Domain	PS50237	HECT	PROSITE	24.3	1000	29.01	141.8	1	27	HERC2
Pathway	M39883	WP_15Q133_COPY_NUMBER_VARIATION_SYNDROME	WikiPathways	7.691e-19	7.152e-17	7.152e-17	3.659e-16	9	23	GOLGA8R,GOLGA8Q,CHRNA7,ULK4P2,GOLGA8H,GOLGA8O,CHRFAM7A,ARHGAP11B,ULK4P1
Pathway	MM14620	REACTOME_GOLGI_CISTERNAE_PERICENTRIOLAR_STACK_REORGANIZATION	Reactome Pathways	1.897e-10	1.764e-08	8.821e-09	4.512e-08	6	23	GOLGA8J,GOLGA8K,GOLGA8N,GOLGA8M,GOLGA8H,GOLGA8O
Pathway	MM15601	REACTOME_RHOD_GTPASE_CYCLE	Reactome Pathways	1.367e-07	1.271e-05	4.236e-06	2.167e-05	6	64	GOLGA8J,GOLGA8K,GOLGA8N,GOLGA8M,GOLGA8H,GOLGA8O
Pathway	MM14819	REACTOME_COPII_MEDIATED_VESICLE_TRANSPORT	Reactome Pathways	6.297e-07	5.856e-05	1.464e-05	7.489e-05	6	82	GOLGA8J,GOLGA8K,GOLGA8N,GOLGA8M,GOLGA8H,GOLGA8O
Pathway	MM15350	REACTOME_COPI_MEDIATED_ANTEROGRADE_TRANSPORT	Reactome Pathways	3.772e-06	0.0003508	7.016e-05	0.0003589	6	110	GOLGA8J,GOLGA8K,GOLGA8N,GOLGA8M,GOLGA8H,GOLGA8O
Pathway	MM15361	REACTOME_MITOTIC_PROPHASE	Reactome Pathways	4.937e-06	0.0004591	7.652e-05	0.0003914	6	115	GOLGA8J,GOLGA8K,GOLGA8N,GOLGA8M,GOLGA8H,GOLGA8O
Pathway	MM15595	REACTOME_RHO_GTPASE_CYCLE	Reactome Pathways	3.238e-05	0.003012	0.0004302	0.002201	8	440	GOLGA8J,GOLGA8K,ARHGAP11A,GOLGA8N,GOLGA8M,GOLGA8H,GOLGA8O,ARHGAP11B
Pathway	MM14785	REACTOME_ER_TO_GOLGI_ANTEROGRADE_TRANSPORT	Reactome Pathways	4.643e-05	0.004318	0.0005397	0.002761	6	167	GOLGA8J,GOLGA8K,GOLGA8N,GOLGA8M,GOLGA8H,GOLGA8O
Pathway	MM15650	REACTOME_TRANSPORT_TO_THE_GOLGI_AND_SUBSEQUENT_MODIFICATION	Reactome Pathways	0.0001397	0.013	0.001444	0.007386	6	201	GOLGA8J,GOLGA8K,GOLGA8N,GOLGA8M,GOLGA8H,GOLGA8O
Pathway	MM15690	REACTOME_SIGNALING_BY_RHO_GTPASES_MIRO_GTPASES_AND_RHOBTB3	Reactome Pathways	0.0006525	0.06068	0.006068	0.03104	8	650	GOLGA8J,GOLGA8K,ARHGAP11A,GOLGA8N,GOLGA8M,GOLGA8H,GOLGA8O,ARHGAP11B
Pathway	MM15120	REACTOME_ASPARAGINE_N_LINKED_GLYCOSYLATION	Reactome Pathways	0.001183	0.11	0.009998	0.05114	6	289	GOLGA8J,GOLGA8K,GOLGA8N,GOLGA8M,GOLGA8H,GOLGA8O
Pathway	MM14635	REACTOME_CELL_CYCLE	Reactome Pathways	0.005885	0.5473	0.04561	0.2333	7	601	GOLGA8J,GOLGA8K,GOLGA8N,GOLGA8M,GOLGA8H,HERC2,GOLGA8O
Pathway	MM15364	REACTOME_M_PHASE	Reactome Pathways	0.00661	0.6147	0.04728	0.2419	6	389	GOLGA8J,GOLGA8K,GOLGA8N,GOLGA8M,GOLGA8H,GOLGA8O
Pathway	MM15232	REACTOME_VESICLE_MEDIATED_TRANSPORT	Reactome Pathways	0.01006	0.9356	0.06683	0.3418	7	652	GOLGA8J,GOLGA8K,GOLGA8N,GOLGA8M,GOLGA8H,GOLGA8O,IGHV1OR15-1
Pathway	MM14786	REACTOME_MEMBRANE_TRAFFICKING	Reactome Pathways	0.06673	6.206	0.4137	2.116	6	585	GOLGA8J,GOLGA8K,GOLGA8N,GOLGA8M,GOLGA8H,GOLGA8O
Pathway	MM15312	REACTOME_HIGHLY_CALCIUM_PERMEABLE_POSTSYNAPTIC_NICOTINIC_ACETYLCHOLINE_RECEPTORS	Reactome Pathways	0.1046	9.73	0.6081	3.111	2	12	CHRNA7,CHRFAM7A
Pathway	MM14704	REACTOME_ACETYLCHOLINE_BINDING_AND_DOWNSTREAM_EVENTS	Reactome Pathways	0.1661	15.44	0.9084	4.647	2	15	CHRNA7,CHRFAM7A
Pathway	MM15307	REACTOME_POST_TRANSLATIONAL_PROTEIN_MODIFICATION	Reactome Pathways	1.036	96.36	5.353	27.38	7	1358	GOLGA8J,GOLGA8K,GOLGA8N,GOLGA8M,GOLGA8H,HERC2,GOLGA8O
Pathway	MM15018	REACTOME_METABOLISM_OF_PROTEINS	Reactome Pathways	3.974	369.6	19.45	99.49	7	1708	GOLGA8J,GOLGA8K,GOLGA8N,GOLGA8M,GOLGA8H,HERC2,GOLGA8O
Pubmed	16572171	Analysis of the DNA sequence and duplication history of human chromosome 15.	Pubmed	6.741e-22	7.772e-19	7.772e-19	5.929e-18	13	56	POTEB3,GOLGA8S,GOLGA6L6,GOLGA8J,GOLGA8K,NBEAP1,ULK4P2,GOLGA8IP,GOLGA8M,GOLGA8CP,GOLGA8H,GOLGA8O,CHRFAM7A
Pubmed	11829490	A 3-Mb map of a large Segmental duplication overlapping the alpha7-nicotinic acetylcholine receptor gene (CHRNA7) at human 15q13-q14.	Pubmed	2.859e-16	3.296e-13	1.648e-13	1.257e-12	7	8	ARHGAP11A,CHRNA7,ULK4P2,CHRFAM7A,ULK4P3,ARHGAP11B,ULK4P1
Pubmed	28055014	Globozoospermia and lack of acrosome formation in GM130-deficient mice.	Pubmed	3.845e-11	4.433e-08	5.541e-09	4.227e-08	6	13	GOLGA8J,GOLGA8K,GOLGA8N,GOLGA8M,GOLGA8H,GOLGA8O
Pubmed	28028212	Loss of the golgin GM130 causes Golgi disruption, Purkinje neuron loss, and ataxia in mice.	Pubmed	3.845e-11	4.433e-08	5.541e-09	4.227e-08	6	13	GOLGA8J,GOLGA8K,GOLGA8N,GOLGA8M,GOLGA8H,GOLGA8O
Pubmed	29128360	GOLGA2 loss causes fibrosis with autophagy in the mouse lung and liver.	Pubmed	3.845e-11	4.433e-08	5.541e-09	4.227e-08	6	13	GOLGA8J,GOLGA8K,GOLGA8N,GOLGA8M,GOLGA8H,GOLGA8O
Pubmed	33740186		Pubmed	3.845e-11	4.433e-08	5.541e-09	4.227e-08	6	13	GOLGA8J,GOLGA8K,GOLGA8N,GOLGA8M,GOLGA8H,GOLGA8O
Pubmed	32873390	Loss of GM130 does not impair oocyte meiosis and embryo development in mice.	Pubmed	3.845e-11	4.433e-08	5.541e-09	4.227e-08	6	13	GOLGA8J,GOLGA8K,GOLGA8N,GOLGA8M,GOLGA8H,GOLGA8O
Pubmed	21552007	GM130, a cis-Golgi protein, regulates meiotic spindle assembly and asymmetric division in mouse oocyte.	Pubmed	3.845e-11	4.433e-08	5.541e-09	4.227e-08	6	13	GOLGA8J,GOLGA8K,GOLGA8N,GOLGA8M,GOLGA8H,GOLGA8O
Pubmed	33543287	Oligoasthenoteratospermia and sperm tail bending in PPP4C-deficient mice.	Pubmed	6.719e-11	7.747e-08	6.787e-09	5.177e-08	6	14	GOLGA8J,GOLGA8K,GOLGA8N,GOLGA8M,GOLGA8H,GOLGA8O
Pubmed	30630895	GM130 and p115 play a key role in the organisation of the early secretory pathway during skeletal muscle differentiation.	Pubmed	6.719e-11	7.747e-08	6.787e-09	5.177e-08	6	14	GOLGA8J,GOLGA8K,GOLGA8N,GOLGA8M,GOLGA8H,GOLGA8O
Pubmed	27226319	Golgb1 regulates protein glycosylation and is crucial for mammalian palate development.	Pubmed	6.719e-11	7.747e-08	6.787e-09	5.177e-08	6	14	GOLGA8J,GOLGA8K,GOLGA8N,GOLGA8M,GOLGA8H,GOLGA8O
Pubmed	17204322	Calumin, a novel Ca2+-binding transmembrane protein on the endoplasmic reticulum.	Pubmed	1.118e-10	1.289e-07	6.787e-09	5.177e-08	6	15	GOLGA8J,GOLGA8K,GOLGA8N,GOLGA8M,GOLGA8H,GOLGA8O
Pubmed	23185636	Golgi disruption and early embryonic lethality in mice lacking USO1.	Pubmed	1.118e-10	1.289e-07	6.787e-09	5.177e-08	6	15	GOLGA8J,GOLGA8K,GOLGA8N,GOLGA8M,GOLGA8H,GOLGA8O
Pubmed	28509431	Golga5 is dispensable for mouse embryonic development and postnatal survival.	Pubmed	1.118e-10	1.289e-07	6.787e-09	5.177e-08	6	15	GOLGA8J,GOLGA8K,GOLGA8N,GOLGA8M,GOLGA8H,GOLGA8O
Pubmed	26083584	RhoA-mediated FMNL1 regulates GM130 for actin assembly and phosphorylates MAPK for spindle formation in mouse oocyte meiosis.	Pubmed	1.118e-10	1.289e-07	6.787e-09	5.177e-08	6	15	GOLGA8J,GOLGA8K,GOLGA8N,GOLGA8M,GOLGA8H,GOLGA8O
Pubmed	16413118	Demonstration of the expression and the enzymatic activity of N-acetylglucosaminyltransferase IX in the mouse brain.	Pubmed	1.118e-10	1.289e-07	6.787e-09	5.177e-08	6	15	GOLGA8J,GOLGA8K,GOLGA8N,GOLGA8M,GOLGA8H,GOLGA8O
Pubmed	17046993	The a3 isoform of V-ATPase regulates insulin secretion from pancreatic beta-cells.	Pubmed	1.118e-10	1.289e-07	6.787e-09	5.177e-08	6	15	GOLGA8J,GOLGA8K,GOLGA8N,GOLGA8M,GOLGA8H,GOLGA8O
Pubmed	26165940	GM130 Regulates Golgi-Derived Spindle Assembly by Activating TPX2 and Capturing Microtubules.	Pubmed	1.118e-10	1.289e-07	6.787e-09	5.177e-08	6	15	GOLGA8J,GOLGA8K,GOLGA8N,GOLGA8M,GOLGA8H,GOLGA8O
Pubmed	17189423	Mouse oocytes within germ cell cysts and primordial follicles contain a Balbiani body.	Pubmed	1.118e-10	1.289e-07	6.787e-09	5.177e-08	6	15	GOLGA8J,GOLGA8K,GOLGA8N,GOLGA8M,GOLGA8H,GOLGA8O
Pubmed	16336229	Molecular characterization of mitocalcin, a novel mitochondrial Ca2+-binding protein with EF-hand and coiled-coil domains.	Pubmed	1.787e-10	2.06e-07	8.241e-09	6.286e-08	6	16	GOLGA8J,GOLGA8K,GOLGA8N,GOLGA8M,GOLGA8H,GOLGA8O
Pubmed	16399995	LIM kinase 2 is widely expressed in all tissues.	Pubmed	1.787e-10	2.06e-07	8.241e-09	6.286e-08	6	16	GOLGA8J,GOLGA8K,GOLGA8N,GOLGA8M,GOLGA8H,GOLGA8O
Pubmed	18166528	SLC24A5 encodes a trans-Golgi network protein with potassium-dependent sodium-calcium exchange activity that regulates human epidermal melanogenesis.	Pubmed	1.787e-10	2.06e-07	8.241e-09	6.286e-08	6	16	GOLGA8J,GOLGA8K,GOLGA8N,GOLGA8M,GOLGA8H,GOLGA8O
Pubmed	11784862	Molecular motor KIF1C is not essential for mouse survival and motor-dependent retrograde Golgi apparatus-to-endoplasmic reticulum transport.	Pubmed	1.787e-10	2.06e-07	8.241e-09	6.286e-08	6	16	GOLGA8J,GOLGA8K,GOLGA8N,GOLGA8M,GOLGA8H,GOLGA8O
Pubmed	25208654	Yip1B isoform is localized at ER-Golgi intermediate and cis-Golgi compartments and is not required for maintenance of the Golgi structure in skeletal muscle.	Pubmed	1.787e-10	2.06e-07	8.241e-09	6.286e-08	6	16	GOLGA8J,GOLGA8K,GOLGA8N,GOLGA8M,GOLGA8H,GOLGA8O
Pubmed	21640725	p125/Sec23-interacting protein (Sec23ip) is required for spermiogenesis.	Pubmed	1.787e-10	2.06e-07	8.241e-09	6.286e-08	6	16	GOLGA8J,GOLGA8K,GOLGA8N,GOLGA8M,GOLGA8H,GOLGA8O
Pubmed	28717168	Dynamics and function of CXCR4 in formation of the granule cell layer during hippocampal development.	Pubmed	2.758e-10	3.18e-07	1.06e-08	8.085e-08	6	17	GOLGA8J,GOLGA8K,GOLGA8N,GOLGA8M,GOLGA8H,GOLGA8O
Pubmed	20004763	A truncating mutation of TRAPPC9 is associated with autosomal-recessive intellectual disability and postnatal microcephaly.	Pubmed	2.758e-10	3.18e-07	1.06e-08	8.085e-08	6	17	GOLGA8J,GOLGA8K,GOLGA8N,GOLGA8M,GOLGA8H,GOLGA8O
Pubmed	27655914	The Protein Tyrosine Phosphatase MEG2 Regulates the Transport and Signal Transduction of Tropomyosin Receptor Kinase A.	Pubmed	2.758e-10	3.18e-07	1.06e-08	8.085e-08	6	17	GOLGA8J,GOLGA8K,GOLGA8N,GOLGA8M,GOLGA8H,GOLGA8O
Pubmed	14718562	Phospholipase D2 localizes to the plasma membrane and regulates angiotensin II receptor endocytosis.	Pubmed	2.758e-10	3.18e-07	1.06e-08	8.085e-08	6	17	GOLGA8J,GOLGA8K,GOLGA8N,GOLGA8M,GOLGA8H,GOLGA8O
Pubmed	14728599	Vesicle budding from endoplasmic reticulum is involved in calsequestrin routing to sarcoplasmic reticulum of skeletal muscles.	Pubmed	2.758e-10	3.18e-07	1.06e-08	8.085e-08	6	17	GOLGA8J,GOLGA8K,GOLGA8N,GOLGA8M,GOLGA8H,GOLGA8O
Pubmed	21147753	Notch inhibition by the ligand DELTA-LIKE 3 defines the mechanism of abnormal vertebral segmentation in spondylocostal dysostosis.	Pubmed	4.131e-10	4.763e-07	1.287e-08	9.82e-08	6	18	GOLGA8J,GOLGA8K,GOLGA8N,GOLGA8M,GOLGA8H,GOLGA8O
Pubmed	22718342	Flightless, secreted through a late endosome/lysosome pathway, binds LPS and dampens cytokine secretion.	Pubmed	4.131e-10	4.763e-07	1.287e-08	9.82e-08	6	18	GOLGA8J,GOLGA8K,GOLGA8N,GOLGA8M,GOLGA8H,GOLGA8O
Pubmed	24367100	Protein kinase LKB1 regulates polarized dendrite formation of adult hippocampal newborn neurons.	Pubmed	4.131e-10	4.763e-07	1.287e-08	9.82e-08	6	18	GOLGA8J,GOLGA8K,GOLGA8N,GOLGA8M,GOLGA8H,GOLGA8O
Pubmed	15800058	p115 Interacts with the GLUT4 vesicle protein, IRAP, and plays a critical role in insulin-stimulated GLUT4 translocation.	Pubmed	4.131e-10	4.763e-07	1.287e-08	9.82e-08	6	18	GOLGA8J,GOLGA8K,GOLGA8N,GOLGA8M,GOLGA8H,GOLGA8O
Pubmed	24227724	N-cadherin sustains motility and polarity of future cortical interneurons during tangential migration.	Pubmed	4.131e-10	4.763e-07	1.287e-08	9.82e-08	6	18	GOLGA8J,GOLGA8K,GOLGA8N,GOLGA8M,GOLGA8H,GOLGA8O
Pubmed	20943658	Expression, localization, and biochemical characterization of nicotinamide mononucleotide adenylyltransferase 2.	Pubmed	4.131e-10	4.763e-07	1.287e-08	9.82e-08	6	18	GOLGA8J,GOLGA8K,GOLGA8N,GOLGA8M,GOLGA8H,GOLGA8O
Pubmed	20230794	Altered GLUT4 trafficking in adipocytes in the absence of the GTPase Arfrp1.	Pubmed	4.131e-10	4.763e-07	1.287e-08	9.82e-08	6	18	GOLGA8J,GOLGA8K,GOLGA8N,GOLGA8M,GOLGA8H,GOLGA8O
Pubmed	14622145	Scrg1, a novel protein of the CNS is targeted to the large dense-core vesicles in neuronal cells.	Pubmed	6.03e-10	6.952e-07	1.479e-08	1.128e-07	6	19	GOLGA8J,GOLGA8K,GOLGA8N,GOLGA8M,GOLGA8H,GOLGA8O
Pubmed	23444373	SDF2L1 interacts with the ER-associated degradation machinery and retards the degradation of mutant proinsulin in pancreatic ?-cells.	Pubmed	6.03e-10	6.952e-07	1.479e-08	1.128e-07	6	19	GOLGA8J,GOLGA8K,GOLGA8N,GOLGA8M,GOLGA8H,GOLGA8O
Pubmed	35705037	CLASP2 safeguards hematopoietic stem cell properties during mouse and fish development.	Pubmed	6.03e-10	6.952e-07	1.479e-08	1.128e-07	6	19	GOLGA8J,GOLGA8K,GOLGA8N,GOLGA8M,GOLGA8H,GOLGA8O
Pubmed	17664336	Divergent functions and distinct localization of the Notch ligands DLL1 and DLL3 in vivo.	Pubmed	6.03e-10	6.952e-07	1.479e-08	1.128e-07	6	19	GOLGA8J,GOLGA8K,GOLGA8N,GOLGA8M,GOLGA8H,GOLGA8O
Pubmed	12646573	Presenilin 1 and presenilin 2 have differential effects on the stability and maturation of nicastrin in Mammalian brain.	Pubmed	6.03e-10	6.952e-07	1.479e-08	1.128e-07	6	19	GOLGA8J,GOLGA8K,GOLGA8N,GOLGA8M,GOLGA8H,GOLGA8O
Pubmed	34255394	Stage-dependent function of Wnt5a during male external genitalia development.	Pubmed	6.03e-10	6.952e-07	1.479e-08	1.128e-07	6	19	GOLGA8J,GOLGA8K,GOLGA8N,GOLGA8M,GOLGA8H,GOLGA8O
Pubmed	17724343	Spatial regulation of Raf kinase signaling by RKTG.	Pubmed	6.03e-10	6.952e-07	1.479e-08	1.128e-07	6	19	GOLGA8J,GOLGA8K,GOLGA8N,GOLGA8M,GOLGA8H,GOLGA8O
Pubmed	17003038	Regulation of amino acid transporter ATA2 by ubiquitin ligase Nedd4-2.	Pubmed	6.03e-10	6.952e-07	1.479e-08	1.128e-07	6	19	GOLGA8J,GOLGA8K,GOLGA8N,GOLGA8M,GOLGA8H,GOLGA8O
Pubmed	15452145	Presenilin 1 mediates the turnover of telencephalin in hippocampal neurons via an autophagic degradative pathway.	Pubmed	6.03e-10	6.952e-07	1.479e-08	1.128e-07	6	19	GOLGA8J,GOLGA8K,GOLGA8N,GOLGA8M,GOLGA8H,GOLGA8O
Pubmed	22841714	Pilt is a coiled-coil domain-containing protein that localizes at the trans-Golgi complex and regulates its structure.	Pubmed	6.03e-10	6.952e-07	1.479e-08	1.128e-07	6	19	GOLGA8J,GOLGA8K,GOLGA8N,GOLGA8M,GOLGA8H,GOLGA8O
Pubmed	31949138	Maximizing the ovarian reserve in mice by evading LINE-1 genotoxicity.	Pubmed	8.602e-10	9.919e-07	1.803e-08	1.376e-07	6	20	GOLGA8J,GOLGA8K,GOLGA8N,GOLGA8M,GOLGA8H,GOLGA8O
Pubmed	34128978	The molecular complex of ciliary and golgin protein is crucial for skull development.	Pubmed	8.602e-10	9.919e-07	1.803e-08	1.376e-07	6	20	GOLGA8J,GOLGA8K,GOLGA8N,GOLGA8M,GOLGA8H,GOLGA8O
Pubmed	21300694	The COPI vesicle complex binds and moves with survival motor neuron within axons.	Pubmed	8.602e-10	9.919e-07	1.803e-08	1.376e-07	6	20	GOLGA8J,GOLGA8K,GOLGA8N,GOLGA8M,GOLGA8H,GOLGA8O
Pubmed	17359961	Development of the post-natal growth plate requires intraflagellar transport proteins.	Pubmed	8.602e-10	9.919e-07	1.803e-08	1.376e-07	6	20	GOLGA8J,GOLGA8K,GOLGA8N,GOLGA8M,GOLGA8H,GOLGA8O
Pubmed	30236446	TMED2/emp24 is required in both the chorion and the allantois for placental labyrinth layer development.	Pubmed	8.602e-10	9.919e-07	1.803e-08	1.376e-07	6	20	GOLGA8J,GOLGA8K,GOLGA8N,GOLGA8M,GOLGA8H,GOLGA8O
Pubmed	20368623	Intraflagellar transport molecules in ciliary and nonciliary cells of the retina.	Pubmed	8.602e-10	9.919e-07	1.803e-08	1.376e-07	6	20	GOLGA8J,GOLGA8K,GOLGA8N,GOLGA8M,GOLGA8H,GOLGA8O
Pubmed	23918928	Furin is the primary in vivo convertase of angiopoietin-like 3 and endothelial lipase in hepatocytes.	Pubmed	8.602e-10	9.919e-07	1.803e-08	1.376e-07	6	20	GOLGA8J,GOLGA8K,GOLGA8N,GOLGA8M,GOLGA8H,GOLGA8O
Pubmed	29437892	Overlapping Role of SCYL1 and SCYL3 in Maintaining Motor Neuron Viability.	Pubmed	8.602e-10	9.919e-07	1.803e-08	1.376e-07	6	20	GOLGA8J,GOLGA8K,GOLGA8N,GOLGA8M,GOLGA8H,GOLGA8O
Pubmed	20003423	Mechanism of primitive duct formation in the pancreas and submandibular glands: a role for SDF-1.	Pubmed	1.203e-09	1.387e-06	2.201e-08	1.679e-07	6	21	GOLGA8J,GOLGA8K,GOLGA8N,GOLGA8M,GOLGA8H,GOLGA8O
Pubmed	27118846	Canonical and noncanonical intraflagellar transport regulates craniofacial skeletal development.	Pubmed	1.203e-09	1.387e-06	2.201e-08	1.679e-07	6	21	GOLGA8J,GOLGA8K,GOLGA8N,GOLGA8M,GOLGA8H,GOLGA8O
Pubmed	22216013	Ror2 enhances polarity and directional migration of primordial germ cells.	Pubmed	1.203e-09	1.387e-06	2.201e-08	1.679e-07	6	21	GOLGA8J,GOLGA8K,GOLGA8N,GOLGA8M,GOLGA8H,GOLGA8O
Pubmed	23386608	Dynamics of the rhomboid-like protein RHBDD2 expression in mouse retina and involvement of its human ortholog in retinitis pigmentosa.	Pubmed	1.203e-09	1.387e-06	2.201e-08	1.679e-07	6	21	GOLGA8J,GOLGA8K,GOLGA8N,GOLGA8M,GOLGA8H,GOLGA8O
Pubmed	19061864	Rap2 function requires palmitoylation and recycling endosome localization.	Pubmed	1.203e-09	1.387e-06	2.201e-08	1.679e-07	6	21	GOLGA8J,GOLGA8K,GOLGA8N,GOLGA8M,GOLGA8H,GOLGA8O
Pubmed	21645620	DJ-1 associates with synaptic membranes.	Pubmed	1.203e-09	1.387e-06	2.201e-08	1.679e-07	6	21	GOLGA8J,GOLGA8K,GOLGA8N,GOLGA8M,GOLGA8H,GOLGA8O
Pubmed	15229288	Over-expression of Rififylin, a new RING finger and FYVE-like domain-containing protein, inhibits recycling from the endocytic recycling compartment.	Pubmed	1.203e-09	1.387e-06	2.201e-08	1.679e-07	6	21	GOLGA8J,GOLGA8K,GOLGA8N,GOLGA8M,GOLGA8H,GOLGA8O
Pubmed	36292593	Single Cell Sequencing Reveals Mechanisms of Persistent Truncus Arteriosus Formation after	Pubmed	1.203e-09	1.387e-06	2.201e-08	1.679e-07	6	21	GOLGA8J,GOLGA8K,GOLGA8N,GOLGA8M,GOLGA8H,GOLGA8O
Pubmed	36656123	Control of craniofacial development by the collagen receptor, discoidin domain receptor 2.	Pubmed	1.651e-09	1.904e-06	2.929e-08	2.235e-07	6	22	GOLGA8J,GOLGA8K,GOLGA8N,GOLGA8M,GOLGA8H,GOLGA8O
Pubmed	34897463	Comparative analysis of vertebrates reveals that mouse primordial oocytes do not contain a Balbiani body.	Pubmed	1.651e-09	1.904e-06	2.929e-08	2.235e-07	6	22	GOLGA8J,GOLGA8K,GOLGA8N,GOLGA8M,GOLGA8H,GOLGA8O
Pubmed	18001291	Mapping of Cbln1-like immunoreactivity in adult and developing mouse brain and its localization to the endolysosomal compartment of neurons.	Pubmed	2.231e-09	2.573e-06	3.675e-08	2.803e-07	6	23	GOLGA8J,GOLGA8K,GOLGA8N,GOLGA8M,GOLGA8H,GOLGA8O
Pubmed	18662990	ADP-ribosylation factor-like GTPase ARFRP1 is required for trans-Golgi to plasma membrane trafficking of E-cadherin.	Pubmed	2.231e-09	2.573e-06	3.675e-08	2.803e-07	6	23	GOLGA8J,GOLGA8K,GOLGA8N,GOLGA8M,GOLGA8H,GOLGA8O
Pubmed	18547789	Pofut1 is required for the proper localization of the Notch receptor during mouse development.	Pubmed	2.231e-09	2.573e-06	3.675e-08	2.803e-07	6	23	GOLGA8J,GOLGA8K,GOLGA8N,GOLGA8M,GOLGA8H,GOLGA8O
Pubmed	25636444	Common and distinctive localization patterns of Crumbs polarity complex proteins in the mammalian eye.	Pubmed	2.231e-09	2.573e-06	3.675e-08	2.803e-07	6	23	GOLGA8J,GOLGA8K,GOLGA8N,GOLGA8M,GOLGA8H,GOLGA8O
Pubmed	21111240	Reelin and stk25 have opposing roles in neuronal polarization and dendritic Golgi deployment.	Pubmed	2.231e-09	2.573e-06	3.675e-08	2.803e-07	6	23	GOLGA8J,GOLGA8K,GOLGA8N,GOLGA8M,GOLGA8H,GOLGA8O
Pubmed	22364862	Stalk cell phenotype depends on integration of Notch and Smad1/5 signaling cascades.	Pubmed	2.971e-09	3.426e-06	4.449e-08	3.393e-07	6	24	GOLGA8J,GOLGA8K,GOLGA8N,GOLGA8M,GOLGA8H,GOLGA8O
Pubmed	34433040	Dual role for CXCL12 signaling in semilunar valve development.	Pubmed	2.971e-09	3.426e-06	4.449e-08	3.393e-07	6	24	GOLGA8J,GOLGA8K,GOLGA8N,GOLGA8M,GOLGA8H,GOLGA8O
Pubmed	18434600	Essential role of cyclin-G-associated kinase (Auxilin-2) in developing and mature mice.	Pubmed	2.971e-09	3.426e-06	4.449e-08	3.393e-07	6	24	GOLGA8J,GOLGA8K,GOLGA8N,GOLGA8M,GOLGA8H,GOLGA8O
Pubmed	21187406	Sorting receptor Rer1 controls surface expression of muscle acetylcholine receptors by ER retention of unassembled alpha-subunits.	Pubmed	2.971e-09	3.426e-06	4.449e-08	3.393e-07	6	24	GOLGA8J,GOLGA8K,GOLGA8N,GOLGA8M,GOLGA8H,GOLGA8O
Pubmed	20223754	The PCP genes Celsr1 and Vangl2 are required for normal lung branching morphogenesis.	Pubmed	2.971e-09	3.426e-06	4.449e-08	3.393e-07	6	24	GOLGA8J,GOLGA8K,GOLGA8N,GOLGA8M,GOLGA8H,GOLGA8O
Pubmed	24161848	Regulation of cell polarity in the cartilage growth plate and perichondrium of metacarpal elements by HOXD13 and WNT5A.	Pubmed	2.971e-09	3.426e-06	4.449e-08	3.393e-07	6	24	GOLGA8J,GOLGA8K,GOLGA8N,GOLGA8M,GOLGA8H,GOLGA8O
Pubmed	26060116	Ectopic clustering of Cajal-Retzius and subplate cells is an initial pathological feature in Pomgnt2-knockout mice, a model of dystroglycanopathy.	Pubmed	2.971e-09	3.426e-06	4.449e-08	3.393e-07	6	24	GOLGA8J,GOLGA8K,GOLGA8N,GOLGA8M,GOLGA8H,GOLGA8O
Pubmed	26143639	Brain development is impaired in c-fos -/- mice.	Pubmed	3.904e-09	4.501e-06	5.234e-08	3.992e-07	6	25	GOLGA8J,GOLGA8K,GOLGA8N,GOLGA8M,GOLGA8H,GOLGA8O
Pubmed	29587143	A Golgi Lipid Signaling Pathway Controls Apical Golgi Distribution and Cell Polarity during Neurogenesis.	Pubmed	3.904e-09	4.501e-06	5.234e-08	3.992e-07	6	25	GOLGA8J,GOLGA8K,GOLGA8N,GOLGA8M,GOLGA8H,GOLGA8O
Pubmed	27471260	Apoptosis regulates endothelial cell number and capillary vessel diameter but not vessel regression during retinal angiogenesis.	Pubmed	3.904e-09	4.501e-06	5.234e-08	3.992e-07	6	25	GOLGA8J,GOLGA8K,GOLGA8N,GOLGA8M,GOLGA8H,GOLGA8O
Pubmed	27436040	Gestational stress induces the unfolded protein response, resulting in heart defects.	Pubmed	3.904e-09	4.501e-06	5.234e-08	3.992e-07	6	25	GOLGA8J,GOLGA8K,GOLGA8N,GOLGA8M,GOLGA8H,GOLGA8O
Pubmed	24161523	Forward genetics defines Xylt1 as a key, conserved regulator of early chondrocyte maturation and skeletal length.	Pubmed	3.904e-09	4.501e-06	5.234e-08	3.992e-07	6	25	GOLGA8J,GOLGA8K,GOLGA8N,GOLGA8M,GOLGA8H,GOLGA8O
Pubmed	15078902	Cargo-selective endosomal sorting for retrieval to the Golgi requires retromer.	Pubmed	3.904e-09	4.501e-06	5.234e-08	3.992e-07	6	25	GOLGA8J,GOLGA8K,GOLGA8N,GOLGA8M,GOLGA8H,GOLGA8O
Pubmed	26582200	Lifeguard Inhibits Fas Ligand-mediated Endoplasmic Reticulum-Calcium Release Mandatory for Apoptosis in Type II Apoptotic Cells.	Pubmed	3.904e-09	4.501e-06	5.234e-08	3.992e-07	6	25	GOLGA8J,GOLGA8K,GOLGA8N,GOLGA8M,GOLGA8H,GOLGA8O
Pubmed	23028652	Nubp1 is required for lung branching morphogenesis and distal progenitor cell survival in mice.	Pubmed	3.904e-09	4.501e-06	5.234e-08	3.992e-07	6	25	GOLGA8J,GOLGA8K,GOLGA8N,GOLGA8M,GOLGA8H,GOLGA8O
Pubmed	28768200	CFP1 Regulates Histone H3K4 Trimethylation and Developmental Potential in Mouse Oocytes.	Pubmed	3.904e-09	4.501e-06	5.234e-08	3.992e-07	6	25	GOLGA8J,GOLGA8K,GOLGA8N,GOLGA8M,GOLGA8H,GOLGA8O
Pubmed	31655624	Dynein activating adaptor BICD2 controls radial migration of upper-layer cortical neurons in vivo.	Pubmed	5.068e-09	5.844e-06	6.284e-08	4.793e-07	6	26	GOLGA8J,GOLGA8K,GOLGA8N,GOLGA8M,GOLGA8H,GOLGA8O
Pubmed	22806269	CDK5RAP2 expression during murine and human brain development correlates with pathology in primary autosomal recessive microcephaly.	Pubmed	5.068e-09	5.844e-06	6.284e-08	4.793e-07	6	26	GOLGA8J,GOLGA8K,GOLGA8N,GOLGA8M,GOLGA8H,GOLGA8O
Pubmed	35623357	Mouse oocytes develop in cysts with the help of nurse cells.	Pubmed	5.068e-09	5.844e-06	6.284e-08	4.793e-07	6	26	GOLGA8J,GOLGA8K,GOLGA8N,GOLGA8M,GOLGA8H,GOLGA8O
Pubmed	31138815	Endophilin-A2 dependent VEGFR2 endocytosis promotes sprouting angiogenesis.	Pubmed	5.068e-09	5.844e-06	6.284e-08	4.793e-07	6	26	GOLGA8J,GOLGA8K,GOLGA8N,GOLGA8M,GOLGA8H,GOLGA8O
Pubmed	19474315	UBXD4, a UBX-containing protein, regulates the cell surface number and stability of alpha3-containing nicotinic acetylcholine receptors.	Pubmed	5.068e-09	5.844e-06	6.284e-08	4.793e-07	6	26	GOLGA8J,GOLGA8K,GOLGA8N,GOLGA8M,GOLGA8H,GOLGA8O
Pubmed	32673396	PTEN dephosphorylates Abi1 to promote epithelial morphogenesis.	Pubmed	5.068e-09	5.844e-06	6.284e-08	4.793e-07	6	26	GOLGA8J,GOLGA8K,GOLGA8N,GOLGA8M,GOLGA8H,GOLGA8O
Pubmed	24384391	Dual function of Yap in the regulation of lens progenitor cells and cellular polarity.	Pubmed	5.068e-09	5.844e-06	6.284e-08	4.793e-07	6	26	GOLGA8J,GOLGA8K,GOLGA8N,GOLGA8M,GOLGA8H,GOLGA8O
Pubmed	25438880	Pre-synaptic localization of the ?-secretase-inhibiting protein p24?2 in the mammalian brain.	Pubmed	6.508e-09	7.503e-06	7.656e-08	5.84e-07	6	27	GOLGA8J,GOLGA8K,GOLGA8N,GOLGA8M,GOLGA8H,GOLGA8O
Pubmed	27256505	Neuronal expression of ILEI/FAM3C and its reduction in Alzheimer's disease.	Pubmed	6.508e-09	7.503e-06	7.656e-08	5.84e-07	6	27	GOLGA8J,GOLGA8K,GOLGA8N,GOLGA8M,GOLGA8H,GOLGA8O
Pubmed	30701202	Beclin 1 regulates recycling endosome and is required for skin development in mice.	Pubmed	6.508e-09	7.503e-06	7.656e-08	5.84e-07	6	27	GOLGA8J,GOLGA8K,GOLGA8N,GOLGA8M,GOLGA8H,GOLGA8O
Pubmed	35147267	Disruption of Trip11 in cranial neural crest cells is associated with increased ER and Golgi stress contributing to skull defects in mice.	Pubmed	6.508e-09	7.503e-06	7.656e-08	5.84e-07	6	27	GOLGA8J,GOLGA8K,GOLGA8N,GOLGA8M,GOLGA8H,GOLGA8O
Pubmed	30516471	Wnt11 directs nephron progenitor polarity and motile behavior ultimately determining nephron endowment.	Pubmed	6.508e-09	7.503e-06	7.656e-08	5.84e-07	6	27	GOLGA8J,GOLGA8K,GOLGA8N,GOLGA8M,GOLGA8H,GOLGA8O
Pubmed	28941984	Neural crest cells utilize primary cilia to regulate ventral forebrain morphogenesis via Hedgehog-dependent regulation of oriented cell division.	Pubmed	8.271e-09	9.537e-06	9.35e-08	7.132e-07	6	28	GOLGA8J,GOLGA8K,GOLGA8N,GOLGA8M,GOLGA8H,GOLGA8O
Pubmed	23195221	Scribble is required for normal epithelial cell-cell contacts and lumen morphogenesis in the mammalian lung.	Pubmed	8.271e-09	9.537e-06	9.35e-08	7.132e-07	6	28	GOLGA8J,GOLGA8K,GOLGA8N,GOLGA8M,GOLGA8H,GOLGA8O
Pubmed	21880782	Cell dynamics in fetal intestinal epithelium: implications for intestinal growth and morphogenesis.	Pubmed	8.271e-09	9.537e-06	9.35e-08	7.132e-07	6	28	GOLGA8J,GOLGA8K,GOLGA8N,GOLGA8M,GOLGA8H,GOLGA8O
Pubmed	32038174	The Y172 Monoclonal Antibody Against p-c-Jun (Ser63) Is a Marker of the Postsynaptic Compartment of C-Type Cholinergic Afferent Synapses on Motoneurons.	Pubmed	8.271e-09	9.537e-06	9.35e-08	7.132e-07	6	28	GOLGA8J,GOLGA8K,GOLGA8N,GOLGA8M,GOLGA8H,GOLGA8O
Pubmed	31436800	Decreased Activity of the Ghrhr and Gh Promoters Causes Dominantly Inherited GH Deficiency in Humanized GH1 Mouse Models.	Pubmed	1.041e-08	1.201e-05	1.144e-07	8.723e-07	6	29	GOLGA8J,GOLGA8K,GOLGA8N,GOLGA8M,GOLGA8H,GOLGA8O
Pubmed	20568244	Ttyh1, a Ca(2+)-binding protein localized to the endoplasmic reticulum, is required for early embryonic development.	Pubmed	1.041e-08	1.201e-05	1.144e-07	8.723e-07	6	29	GOLGA8J,GOLGA8K,GOLGA8N,GOLGA8M,GOLGA8H,GOLGA8O
Pubmed	30228103	Secretory pathway calcium ATPase 1 (SPCA1) controls mouse neural tube closure by regulating cytoskeletal dynamics.	Pubmed	1.041e-08	1.201e-05	1.144e-07	8.723e-07	6	29	GOLGA8J,GOLGA8K,GOLGA8N,GOLGA8M,GOLGA8H,GOLGA8O
Pubmed	26496195	Protein O-Glucosyltransferase 1 (POGLUT1) Promotes Mouse Gastrulation through Modification of the Apical Polarity Protein CRUMBS2.	Pubmed	1.3e-08	1.499e-05	1.401e-07	1.069e-06	6	30	GOLGA8J,GOLGA8K,GOLGA8N,GOLGA8M,GOLGA8H,GOLGA8O
Pubmed	21098570	Epithelial dynamics of pancreatic branching morphogenesis.	Pubmed	1.3e-08	1.499e-05	1.401e-07	1.069e-06	6	30	GOLGA8J,GOLGA8K,GOLGA8N,GOLGA8M,GOLGA8H,GOLGA8O
Pubmed	17765678	Failure of epithelial tube maintenance causes hydrocephalus and renal cysts in Dlg5-/- mice.	Pubmed	1.61e-08	1.856e-05	1.703e-07	1.299e-06	6	31	GOLGA8J,GOLGA8K,GOLGA8N,GOLGA8M,GOLGA8H,GOLGA8O
Pubmed	25762570	Adamtsl2 deletion results in bronchial fibrillin microfibril accumulation and bronchial epithelial dysplasia--a novel mouse model providing insights into geleophysic dysplasia.	Pubmed	1.61e-08	1.856e-05	1.703e-07	1.299e-06	6	31	GOLGA8J,GOLGA8K,GOLGA8N,GOLGA8M,GOLGA8H,GOLGA8O
Pubmed	37172642		Pubmed	1.979e-08	2.281e-05	2.055e-07	1.568e-06	6	32	GOLGA8J,GOLGA8K,GOLGA8N,GOLGA8M,GOLGA8H,GOLGA8O
Pubmed	23704327	The giant spectrin ?V couples the molecular motors to phototransduction and Usher syndrome type I proteins along their trafficking route.	Pubmed	1.979e-08	2.281e-05	2.055e-07	1.568e-06	6	32	GOLGA8J,GOLGA8K,GOLGA8N,GOLGA8M,GOLGA8H,GOLGA8O
Pubmed	23533177	Lis1 mediates planar polarity of auditory hair cells through regulation of microtubule organization.	Pubmed	2.929e-08	3.377e-05	2.962e-07	2.259e-06	6	34	GOLGA8J,GOLGA8K,GOLGA8N,GOLGA8M,GOLGA8H,GOLGA8O
Pubmed	19956733	Palmitoylation regulates epidermal homeostasis and hair follicle differentiation.	Pubmed	2.929e-08	3.377e-05	2.962e-07	2.259e-06	6	34	GOLGA8J,GOLGA8K,GOLGA8N,GOLGA8M,GOLGA8H,GOLGA8O
Pubmed	23926254	Goofy coordinates the acuity of olfactory signaling.	Pubmed	2.929e-08	3.377e-05	2.962e-07	2.259e-06	6	34	GOLGA8J,GOLGA8K,GOLGA8N,GOLGA8M,GOLGA8H,GOLGA8O
Pubmed	30026494	Synchronized mesenchymal cell polarization and differentiation shape the formation of the murine trachea and esophagus.	Pubmed	4.23e-08	4.877e-05	4.241e-07	3.235e-06	6	36	GOLGA8J,GOLGA8K,GOLGA8N,GOLGA8M,GOLGA8H,GOLGA8O
Pubmed	25742799	Morphogenesis of the mouse neural plate depends on distinct roles of cofilin 1 in apical and basal epithelial domains.	Pubmed	5.042e-08	5.813e-05	4.927e-07	3.758e-06	6	37	GOLGA8J,GOLGA8K,GOLGA8N,GOLGA8M,GOLGA8H,GOLGA8O
Pubmed	36433959	mTORC1 signaling facilitates differential stem cell differentiation to shape the developing murine lung and is associated with mitochondrial capacity.	Pubmed	5.042e-08	5.813e-05	4.927e-07	3.758e-06	6	37	GOLGA8J,GOLGA8K,GOLGA8N,GOLGA8M,GOLGA8H,GOLGA8O
Pubmed	21725307	A transition zone complex regulates mammalian ciliogenesis and ciliary membrane composition.	Pubmed	5.042e-08	5.813e-05	4.927e-07	3.758e-06	6	37	GOLGA8J,GOLGA8K,GOLGA8N,GOLGA8M,GOLGA8H,GOLGA8O
Pubmed	26595272	FGF signalling regulates bone growth through autophagy.	Pubmed	5.979e-08	6.894e-05	5.793e-07	4.419e-06	6	38	GOLGA8J,GOLGA8K,GOLGA8N,GOLGA8M,GOLGA8H,GOLGA8O
Pubmed	21606205	Global defects in collagen secretion in a Mia3/TANGO1 knockout mouse.	Pubmed	7.057e-08	8.136e-05	6.78e-07	5.172e-06	6	39	GOLGA8J,GOLGA8K,GOLGA8N,GOLGA8M,GOLGA8H,GOLGA8O
Pubmed	26383973	Rint1 inactivation triggers genomic instability, ER stress and autophagy inhibition in the brain.	Pubmed	8.291e-08	9.559e-05	7.836e-07	5.977e-06	6	40	GOLGA8J,GOLGA8K,GOLGA8N,GOLGA8M,GOLGA8H,GOLGA8O
Pubmed	30578393	Fibrillin-2 is a key mediator of smooth muscle extracellular matrix homeostasis during mouse tracheal tubulogenesis.	Pubmed	8.291e-08	9.559e-05	7.836e-07	5.977e-06	6	40	GOLGA8J,GOLGA8K,GOLGA8N,GOLGA8M,GOLGA8H,GOLGA8O
Pubmed	26685160	The apical ectodermal ridge of the mouse model of ectrodactyly Dlx5;Dlx6-/- shows altered stratification and cell polarity, which are restored by exogenous Wnt5a ligand.	Pubmed	9.699e-08	0.0001118	9.018e-07	6.879e-06	6	41	GOLGA8J,GOLGA8K,GOLGA8N,GOLGA8M,GOLGA8H,GOLGA8O
Pubmed	30022023	The potassium channel KCNJ13 is essential for smooth muscle cytoskeletal organization during mouse tracheal tubulogenesis.	Pubmed	9.699e-08	0.0001118	9.018e-07	6.879e-06	6	41	GOLGA8J,GOLGA8K,GOLGA8N,GOLGA8M,GOLGA8H,GOLGA8O
Pubmed	24210661	Rbx2 regulates neuronal migration through different cullin 5-RING ligase adaptors.	Pubmed	1.13e-07	0.0001303	1.042e-06	7.951e-06	6	42	GOLGA8J,GOLGA8K,GOLGA8N,GOLGA8M,GOLGA8H,GOLGA8O
Pubmed	29180572	The ATPase activity of Asna1/TRC40 is required for pancreatic progenitor cell survival.	Pubmed	2.297e-07	0.0002649	2.102e-06	1.604e-05	6	47	GOLGA8J,GOLGA8K,GOLGA8N,GOLGA8M,GOLGA8H,GOLGA8O
Pubmed	9949213	The ancestral gene for transcribed, low-copy repeats in the Prader-Willi/Angelman region encodes a large protein implicated in protein trafficking, which is deficient in mice with neuromuscular and spermiogenic abnormalities.	Pubmed	2.987e-07	0.0003444	2.711e-06	2.068e-05	4	7	HERC2P3,HERC2P2,HERC2,HERC2P7
Pubmed	24191021	Sox9 plays multiple roles in the lung epithelium during branching morphogenesis.	Pubmed	3.386e-07	0.0003904	3.05e-06	2.327e-05	6	50	GOLGA8J,GOLGA8K,GOLGA8N,GOLGA8M,GOLGA8H,GOLGA8O
Pubmed	26371508	The splicing regulators Esrp1 and Esrp2 direct an epithelial splicing program essential for mammalian development.	Pubmed	9.485e-07	0.001094	8.477e-06	6.466e-05	6	59	GOLGA8J,GOLGA8K,GOLGA8N,GOLGA8M,GOLGA8H,GOLGA8O
Pubmed	34174788	Single-cell RNA-Seq reveals a highly coordinated transcriptional program in mouse germ cells during primordial follicle formation.	Pubmed	1.568e-06	0.001807	1.39e-05	0.000106	6	64	GOLGA8J,GOLGA8K,GOLGA8N,GOLGA8M,GOLGA8H,GOLGA8O
Pubmed	11044607	Large-scale screen for genes involved in gonad development.	Pubmed	9.541e-06	0.011	8.397e-05	0.0006405	6	86	GOLGA8J,GOLGA8K,GOLGA8N,GOLGA8M,GOLGA8H,GOLGA8O
Pubmed	30228200	Transcriptional fates of human-specific segmental duplications in brain.	Pubmed	3.256e-05	0.03754	0.0002844	0.002169	4	19	ARHGAP11A-SCG5,ARHGAP11A,CHRFAM7A,ARHGAP11B
Pubmed	23962720	A genome-wide association study and biological pathway analysis of epilepsy prognosis in a prospective cohort of newly treated epilepsy.	Pubmed	0.0001023	0.118	0.0008871	0.006767	3	6	DNM1P50,GOLGA8H,ARHGAP11B
Pubmed	16778019	Characterization of the piRNA complex from rat testes.	Pubmed	0.0001769	0.204	0.001522	0.01161	6	140	GOLGA8J,GOLGA8K,GOLGA8N,GOLGA8M,GOLGA8H,GOLGA8O
Pubmed	21437621	Nicotinic acetylcholine receptor ?7 subunit is time-dependently expressed in distinct cell types during skin wound healing in mice.	Pubmed	0.003032	3.496	0.01016	0.07752	2	2	CHRNA7,CHRFAM7A
Pubmed	25797465	Impaired synaptic plasticity in the visual cortex of mice lacking ?7-nicotinic receptor subunit.	Pubmed	0.003032	3.496	0.01016	0.07752	2	2	CHRNA7,CHRFAM7A
Pubmed	31780901	Activation of ?7 Nicotinic Acetylcholine Receptor Protects Against 1-Methyl-4-Phenylpyridinium-Induced Astroglial Apoptosis.	Pubmed	0.003032	3.496	0.01016	0.07752	2	2	CHRNA7,CHRFAM7A
Pubmed	27957544	A single splice site mutation in human-specific	Pubmed	0.003032	3.496	0.01016	0.07752	2	2	ARHGAP11A,ARHGAP11B
Pubmed	33422641	A role of the subdiaphragmatic vagus nerve in depression-like phenotypes in mice after fecal microbiota transplantation from Chrna7 knock-out mice with depression-like phenotypes.	Pubmed	0.003032	3.496	0.01016	0.07752	2	2	CHRNA7,CHRFAM7A
Pubmed	12628457	Functional role of alpha7 nicotinic receptor in physiological control of cutaneous homeostasis.	Pubmed	0.003032	3.496	0.01016	0.07752	2	2	CHRNA7,CHRFAM7A
Pubmed	26937017	Activation of Alpha 7 Cholinergic Nicotinic Receptors Reduce Blood-Brain Barrier Permeability following Experimental Traumatic Brain Injury.	Pubmed	0.003032	3.496	0.01016	0.07752	2	2	CHRNA7,CHRFAM7A
Pubmed	30270436	Nicotinic ACh receptor ?7 inhibits PDGF-induced migration of vascular smooth muscle cells by activating mitochondrial deacetylase sirtuin 3.	Pubmed	0.003032	3.496	0.01016	0.07752	2	2	CHRNA7,CHRFAM7A
Pubmed	26947072	Central Insulin Action Activates Kupffer Cells by Suppressing Hepatic Vagal Activation via the Nicotinic Alpha 7 Acetylcholine Receptor.	Pubmed	0.003032	3.496	0.01016	0.07752	2	2	CHRNA7,CHRFAM7A
Pubmed	24366190	Possible involvement of endogenous opioid system located downstream of ?7 nicotinic acetylcholine receptor in mice with physical dependence on nicotine.	Pubmed	0.003032	3.496	0.01016	0.07752	2	2	CHRNA7,CHRFAM7A
Pubmed	25157794	Activation of ?-7 nicotinic acetylcholine receptor reduces ischemic stroke injury through reduction of pro-inflammatory macrophages and oxidative stress.	Pubmed	0.003032	3.496	0.01016	0.07752	2	2	CHRNA7,CHRFAM7A
Pubmed	19615981	Selective alpha7 nicotinic receptor activation by AZD0328 enhances cortical dopamine release and improves learning and attentional processes.	Pubmed	0.003032	3.496	0.01016	0.07752	2	2	CHRNA7,CHRFAM7A
Pubmed	34988776	Activation of ?-7 Nicotinic Acetylcholine Receptor Attenuates Cardiac Inflammation Through NLRP3/Caspase-1/IL-18 Pathway.	Pubmed	0.003032	3.496	0.01016	0.07752	2	2	CHRNA7,CHRFAM7A
Pubmed	22314319	Reduced Chrna7 expression in mice is associated with decreases in hippocampal markers of inhibitory function: implications for neuropsychiatric diseases.	Pubmed	0.003032	3.496	0.01016	0.07752	2	2	CHRNA7,CHRFAM7A
Pubmed	27874086		Pubmed	0.003032	3.496	0.01016	0.07752	2	2	CHRNA7,CHRFAM7A
Pubmed	19626424	Inflammatory cytokines decrease the expression of nicotinic acetylcholine receptor during the cell maturation.	Pubmed	0.003032	3.496	0.01016	0.07752	2	2	CHRNA7,CHRFAM7A
Pubmed	29197398	Pharmacologic activation of cholinergic alpha7 nicotinic receptors mitigates depressive-like behavior in a mouse model of chronic stress.	Pubmed	0.003032	3.496	0.01016	0.07752	2	2	CHRNA7,CHRFAM7A
Pubmed	28243714	Nicotine withdrawal-induced inattention is absent in alpha7 nAChR knockout mice.	Pubmed	0.003032	3.496	0.01016	0.07752	2	2	CHRNA7,CHRFAM7A
Pubmed	19631623	A 2-base pair deletion polymorphism in the partial duplication of the alpha7 nicotinic acetylcholine gene (CHRFAM7A) on chromosome 15q14 is associated with schizophrenia.	Pubmed	0.003032	3.496	0.01016	0.07752	2	2	CHRNA7,CHRFAM7A
Pubmed	30967878	Short-Term High-Fat Diet Consumption Reduces Hypothalamic Expression of the Nicotinic Acetylcholine Receptor ?7 Subunit (?7nAChR) and Affects the Anti-inflammatory Response in a Mouse Model of Sepsis.	Pubmed	0.003032	3.496	0.01016	0.07752	2	2	CHRNA7,CHRFAM7A
Pubmed	17012698	Episodic memory performance predicted by the 2bp deletion in exon 6 of the "alpha 7-like" nicotinic receptor subunit gene.	Pubmed	0.003032	3.496	0.01016	0.07752	2	2	CHRNA7,CHRFAM7A
Pubmed	23795917	Impaired hippocampal theta oscillations in the mice null alpha7 nicotinic acetylcholine receptors.	Pubmed	0.003032	3.496	0.01016	0.07752	2	2	CHRNA7,CHRFAM7A
Pubmed	25497451	The analgesic-like properties of the alpha7 nAChR silent agonist NS6740 is associated with non-conducting conformations of the receptor.	Pubmed	0.003032	3.496	0.01016	0.07752	2	2	CHRNA7,CHRFAM7A
Pubmed	20595621	{alpha}7-nAChR-mediated suppression of hyperexcitability of colonic dorsal root ganglia neurons in experimental colitis.	Pubmed	0.003032	3.496	0.01016	0.07752	2	2	CHRNA7,CHRFAM7A
Pubmed	31202708	Mesenchymal Stem Cells or Interleukin-6 Improve Episodic Memory of Mice Lacking ?7 Nicotinic Acetylcholine Receptors.	Pubmed	0.003032	3.496	0.01016	0.07752	2	2	CHRNA7,CHRFAM7A
Pubmed	34512319	Antagonism of Cerebral High Mobility Group Box 1 Ameliorates Dendritic Cell Dysfunction in Sepsis.	Pubmed	0.003032	3.496	0.01016	0.07752	2	2	CHRNA7,CHRFAM7A
Pubmed	22246862	Prenatal nicotine exposure alters lung function and airway geometry through ?7 nicotinic receptors.	Pubmed	0.003032	3.496	0.01016	0.07752	2	2	CHRNA7,CHRFAM7A
Pubmed	17218065	alpha7 Nicotinic receptor gene delivery into mouse hippocampal neurons leads to functional receptor expression, improved spatial memory-related performance, and tau hyperphosphorylation.	Pubmed	0.003032	3.496	0.01016	0.07752	2	2	CHRNA7,CHRFAM7A
Pubmed	24298024	Stimulation of the ?7 nicotinic acetylcholine receptor protects against sepsis by inhibiting Toll-like receptor via phosphoinositide 3-kinase activation.	Pubmed	0.003032	3.496	0.01016	0.07752	2	2	CHRNA7,CHRFAM7A
Pubmed	26451017	Cholinergic Pathway Suppresses Pulmonary Innate Immunity Facilitating Pneumonia After Stroke.	Pubmed	0.003032	3.496	0.01016	0.07752	2	2	CHRNA7,CHRFAM7A
Pubmed	23325242	In hippocampal oriens interneurons anti-Hebbian long-term potentiation requires cholinergic signaling via ?7 nicotinic acetylcholine receptors.	Pubmed	0.003032	3.496	0.01016	0.07752	2	2	CHRNA7,CHRFAM7A
Pubmed	23851693	Cholinergic receptors modulate immune complex-induced inflammation in vitro and in vivo.	Pubmed	0.003032	3.496	0.01016	0.07752	2	2	CHRNA7,CHRFAM7A
Pubmed	29975102	Lung eosinophilia induced by house dust mites or ovalbumin is modulated by nicotinic receptor ?7 and inhibited by cigarette smoke.	Pubmed	0.003032	3.496	0.01016	0.07752	2	2	CHRNA7,CHRFAM7A
Pubmed	15770102	Deletion of the alpha7 nicotinic receptor subunit gene results in increased sensitivity to several behavioral effects produced by alcohol.	Pubmed	0.003032	3.496	0.01016	0.07752	2	2	CHRNA7,CHRFAM7A
Pubmed	14970827	Nicotine improves sustained attention in mice: evidence for involvement of the alpha7 nicotinic acetylcholine receptor.	Pubmed	0.003032	3.496	0.01016	0.07752	2	2	CHRNA7,CHRFAM7A
Pubmed	25296021	Nicotine stimulates nerve growth factor in lung fibroblasts through an NF?B-dependent mechanism.	Pubmed	0.003032	3.496	0.01016	0.07752	2	2	CHRNA7,CHRFAM7A
Pubmed	22749860	The effect of crebanine on memory and cognition impairment via the alpha-7 nicotinic acetylcholine receptor.	Pubmed	0.003032	3.496	0.01016	0.07752	2	2	CHRNA7,CHRFAM7A
Pubmed	29580318	?7-nAChR Knockout Mice Decreases Biliary Hyperplasia and Liver Fibrosis in Cholestatic Bile Duct-Ligated Mice.	Pubmed	0.003032	3.496	0.01016	0.07752	2	2	CHRNA7,CHRFAM7A
Pubmed	36603528	Diminished ?7 nicotinic acetylcholine receptor (?7nAChR) rescues amyloid-? induced atrial remodeling by oxi-CaMKII/MAPK/AP-1 axis-mediated mitochondrial oxidative stress.	Pubmed	0.003032	3.496	0.01016	0.07752	2	2	CHRNA7,CHRFAM7A
Pubmed	22281823	Visual acuity is reduced in alpha 7 nicotinic receptor knockout mice.	Pubmed	0.003032	3.496	0.01016	0.07752	2	2	CHRNA7,CHRFAM7A
Pubmed	22649244	Glutamatergic synapse formation is promoted by ?7-containing nicotinic acetylcholine receptors.	Pubmed	0.003032	3.496	0.01016	0.07752	2	2	CHRNA7,CHRFAM7A
Pubmed	35479080	Alpha-7 Nicotinic Receptor Dampens Murine Osteoblastic Response to Inflammation and Age-Related Osteoarthritis.	Pubmed	0.003032	3.496	0.01016	0.07752	2	2	CHRNA7,CHRFAM7A
Pubmed	20592195	Endogenous signaling through alpha7-containing nicotinic receptors promotes maturation and integration of adult-born neurons in the hippocampus.	Pubmed	0.003032	3.496	0.01016	0.07752	2	2	CHRNA7,CHRFAM7A
Pubmed	34514543	The role of dorsal root ganglia alpha-7 nicotinic acetylcholine receptor in complete Freund's adjuvant-induced chronic inflammatory pain.	Pubmed	0.003032	3.496	0.01016	0.07752	2	2	CHRNA7,CHRFAM7A
Pubmed	26650489	Activation of ?7nAChR Promotes Diabetic Wound Healing by Suppressing AGE-Induced TNF-? Production.	Pubmed	0.003032	3.496	0.01016	0.07752	2	2	CHRNA7,CHRFAM7A
Pubmed	20713028	Olfactory discrimination varies in mice with different levels of ?7-nicotinic acetylcholine receptor expression.	Pubmed	0.003032	3.496	0.01016	0.07752	2	2	CHRNA7,CHRFAM7A
Pubmed	33718373		Pubmed	0.003032	3.496	0.01016	0.07752	2	2	CHRNA7,CHRFAM7A
Pubmed	25396421	Protective role of the cholinergic anti-inflammatory pathway in a mouse model of viral myocarditis.	Pubmed	0.003032	3.496	0.01016	0.07752	2	2	CHRNA7,CHRFAM7A
Pubmed	11854451	Increased sensitivity to nicotine-induced seizures in mice expressing the L250T alpha 7 nicotinic acetylcholine receptor mutation.	Pubmed	0.003032	3.496	0.01016	0.07752	2	2	CHRNA7,CHRFAM7A
Pubmed	24757672	Perinatal hypoxia-ischemia reduces ? 7 nicotinic receptor expression and selective ? 7 nicotinic receptor stimulation suppresses inflammation and promotes microglial Mox phenotype.	Pubmed	0.003032	3.496	0.01016	0.07752	2	2	CHRNA7,CHRFAM7A
Pubmed	33110180	High-fat diet-induced obesity affects alpha 7 nicotine acetylcholine receptor expressions in mouse lung myeloid cells.	Pubmed	0.003032	3.496	0.01016	0.07752	2	2	CHRNA7,CHRFAM7A
Pubmed	26965141	Nicotinic receptor involvement in regulation of functions of mouse neutrophils from inflammatory site.	Pubmed	0.003032	3.496	0.01016	0.07752	2	2	CHRNA7,CHRFAM7A
Pubmed	25993608		Pubmed	0.003032	3.496	0.01016	0.07752	2	2	CHRNA7,CHRFAM7A
Pubmed	22848433	Lack of modulation of nicotinic acetylcholine alpha-7 receptor currents by kynurenic acid in adult hippocampal interneurons.	Pubmed	0.003032	3.496	0.01016	0.07752	2	2	CHRNA7,CHRFAM7A
Pubmed	24326163	Cortical synaptic NMDA receptor deficits in ?7 nicotinic acetylcholine receptor gene deletion models: implications for neuropsychiatric diseases.	Pubmed	0.003032	3.496	0.01016	0.07752	2	2	CHRNA7,CHRFAM7A
Pubmed	26999808	Inhibition of pancreatic acinar mitochondrial thiamin pyrophosphate uptake by the cigarette smoke component 4-(methylnitrosamino)-1-(3-pyridyl)-1-butanone.	Pubmed	0.003032	3.496	0.01016	0.07752	2	2	CHRNA7,CHRFAM7A
Pubmed	28288124	C1 neurons mediate a stress-induced anti-inflammatory reflex in mice.	Pubmed	0.003032	3.496	0.01016	0.07752	2	2	CHRNA7,CHRFAM7A
Pubmed	25895149	?7 Nicotinic Acetylcholine Receptor is a Novel Mediator of Sinomenine Anti-Inflammation Effect in Macrophages Stimulated by Lipopolysaccharide.	Pubmed	0.003032	3.496	0.01016	0.07752	2	2	CHRNA7,CHRFAM7A
Pubmed	36064538	Mesenchymal stromal cells alleviate acute respiratory distress syndrome through the cholinergic anti-inflammatory pathway.	Pubmed	0.003032	3.496	0.01016	0.07752	2	2	CHRNA7,CHRFAM7A
Pubmed	17898229	Broad-spectrum efficacy across cognitive domains by alpha7 nicotinic acetylcholine receptor agonism correlates with activation of ERK1/2 and CREB phosphorylation pathways.	Pubmed	0.003032	3.496	0.01016	0.07752	2	2	CHRNA7,CHRFAM7A
Pubmed	24811002	Antimuscle atrophy effect of nicotine targets muscle satellite cells partly through an ?7 nicotinic receptor in a murine hindlimb ischemia model.	Pubmed	0.003032	3.496	0.01016	0.07752	2	2	CHRNA7,CHRFAM7A
Pubmed	27676657	A cholinergic-sympathetic pathway primes immunity in hypertension and mediates brain-to-spleen communication.	Pubmed	0.003032	3.496	0.01016	0.07752	2	2	CHRNA7,CHRFAM7A
Pubmed	22183893	?7 nicotinic acetylcholine receptor (?7nAChR) expression in bone marrow-derived non-T cells is required for the inflammatory reflex.	Pubmed	0.003032	3.496	0.01016	0.07752	2	2	CHRNA7,CHRFAM7A
Pubmed	21679297	Delayed procedural learning in ?7-nicotinic acetylcholine receptor knockout mice.	Pubmed	0.003032	3.496	0.01016	0.07752	2	2	CHRNA7,CHRFAM7A
Pubmed	27129924	Positive allosteric modulators of ?7 nicotinic acetylcholine receptors affect neither the function of other ligand- and voltage-gated ion channels and acetylcholinesterase, nor ?-amyloid content.	Pubmed	0.003032	3.496	0.01016	0.07752	2	2	CHRNA7,CHRFAM7A
Pubmed	21901321	Alpha7-nicotinic receptors modulate nicotine-induced reinforcement and extracellular dopamine outflow in the mesolimbic system in mice.	Pubmed	0.003032	3.496	0.01016	0.07752	2	2	CHRNA7,CHRFAM7A
Pubmed	1608955	A putative gene family in 15q11-13 and 16p11.2: possible implications for Prader-Willi and Angelman syndromes.	Pubmed	0.003032	3.496	0.01016	0.07752	2	2	HERC2P3,HERC2P2
Pubmed	17291692	Neuroprotection afforded by nicotine against oxygen and glucose deprivation in hippocampal slices is lost in alpha7 nicotinic receptor knockout mice.	Pubmed	0.003032	3.496	0.01016	0.07752	2	2	CHRNA7,CHRFAM7A
Pubmed	27471776	Activation of Nicotinic Acetylcholine Receptors Decreases Apoptosis in Human and Female Murine Pancreatic Islets.	Pubmed	0.003032	3.496	0.01016	0.07752	2	2	CHRNA7,CHRFAM7A
Pubmed	23842742	Nicotine prevents synaptic impairment induced by amyloid-? oligomers through ?7-nicotinic acetylcholine receptor activation.	Pubmed	0.003032	3.496	0.01016	0.07752	2	2	CHRNA7,CHRFAM7A
Pubmed	17935702	Dopamine release in prefrontal cortex in response to beta-amyloid activation of alpha7 * nicotinic receptors.	Pubmed	0.003032	3.496	0.01016	0.07752	2	2	CHRNA7,CHRFAM7A
Pubmed	23521765	Sensorimotor gating and spatial learning in ?7-nicotinic receptor knockout mice.	Pubmed	0.003032	3.496	0.01016	0.07752	2	2	CHRNA7,CHRFAM7A
Pubmed	12391028	Central role of alpha7 nicotinic receptor in differentiation of the stratified squamous epithelium.	Pubmed	0.003032	3.496	0.01016	0.07752	2	2	CHRNA7,CHRFAM7A
Pubmed	14975691	The role of nicotinic receptor alpha 7 subunits in nicotine discrimination.	Pubmed	0.003032	3.496	0.01016	0.07752	2	2	CHRNA7,CHRFAM7A
Pubmed	17292512	Abeta(1-42) modulation of Akt phosphorylation via alpha7 nAChR and NMDA receptors.	Pubmed	0.003032	3.496	0.01016	0.07752	2	2	CHRNA7,CHRFAM7A
Pubmed	19170184	Functional alpha 7-containing nicotinic receptors of NG2-expressing cells in the hippocampus.	Pubmed	0.003032	3.496	0.01016	0.07752	2	2	CHRNA7,CHRFAM7A
Pubmed	17462791	Evidence that alpha7 nicotinic receptor modulates glutamate release from mouse neocortical gliosomes.	Pubmed	0.003032	3.496	0.01016	0.07752	2	2	CHRNA7,CHRFAM7A
Pubmed	28258105	Effect of ?7 nicotinic acetylcholine receptor activation on cardiac fibroblasts: a mechanism underlying RV fibrosis associated with cigarette smoke exposure.	Pubmed	0.003032	3.496	0.01016	0.07752	2	2	CHRNA7,CHRFAM7A
Pubmed	16650968	Impaired attention is central to the cognitive deficits observed in alpha 7 deficient mice.	Pubmed	0.003032	3.496	0.01016	0.07752	2	2	CHRNA7,CHRFAM7A
Pubmed	15555774	alpha7 Nicotinic acetylcholine receptor knockout selectively enhances ethanol-, but not beta-amyloid-induced neurotoxicity.	Pubmed	0.003032	3.496	0.01016	0.07752	2	2	CHRNA7,CHRFAM7A
Pubmed	9364063	Mice deficient in the alpha7 neuronal nicotinic acetylcholine receptor lack alpha-bungarotoxin binding sites and hippocampal fast nicotinic currents.	Pubmed	0.003032	3.496	0.01016	0.07752	2	2	CHRNA7,CHRFAM7A
Pubmed	35413868	Microglial cell response in ?7 nicotinic acetylcholine receptor-deficient mice after systemic infection with Escherichia coli.	Pubmed	0.003032	3.496	0.01016	0.07752	2	2	CHRNA7,CHRFAM7A
Pubmed	23637989	Circulating brain microvascular endothelial cells (cBMECs) as potential biomarkers of the blood-brain barrier disorders caused by microbial and non-microbial factors.	Pubmed	0.003032	3.496	0.01016	0.07752	2	2	CHRNA7,CHRFAM7A
Pubmed	19344760	The cholinergic anti-inflammatory system limits T cell infiltration into the neurodegenerative CNS, but cannot counteract complex CNS inflammation.	Pubmed	0.003032	3.496	0.01016	0.07752	2	2	CHRNA7,CHRFAM7A
Pubmed	33398432	Loss of ?7 nicotinic acetylcholine receptors in GABAergic neurons causes sex-dependent decreases in radial glia-like cell quantity and impairments in cognitive and social behavior.	Pubmed	0.003032	3.496	0.01016	0.07752	2	2	CHRNA7,CHRFAM7A
Pubmed	9782083	Genomic organization and partial duplication of the human alpha7 neuronal nicotinic acetylcholine receptor gene (CHRNA7).	Pubmed	0.003032	3.496	0.01016	0.07752	2	2	CHRNA7,CHRFAM7A
Pubmed	22688057	Targeting ?-7 nicotinic acetylcholine receptor in the enteric nervous system: a cholinergic agonist prevents gut barrier failure after severe burn injury.	Pubmed	0.003032	3.496	0.01016	0.07752	2	2	CHRNA7,CHRFAM7A
Pubmed	28479102	Septal Cholinergic Neuromodulation Tunes the Astrocyte-Dependent Gating of Hippocampal NMDA Receptors to Wakefulness.	Pubmed	0.003032	3.496	0.01016	0.07752	2	2	CHRNA7,CHRFAM7A
Pubmed	35100606	Expression of the ?7 nAChR Subunit Duplicate Form (CHRFAM7A) Was Down-Regulated in Patients with Intracranial Infection and Reduced Inflammation in in vitro Model by p38 MAPK.	Pubmed	0.003032	3.496	0.01016	0.07752	2	2	CHRNA7,CHRFAM7A
Pubmed	33109433	Involvement of nicotinic acetylcholine receptors in behavioral abnormalities and psychological dependence in schizophrenia-like model mice.	Pubmed	0.003032	3.496	0.01016	0.07752	2	2	CHRNA7,CHRFAM7A
Pubmed	19846875	Activation of the cholinergic anti-inflammatory system by nicotine attenuates neuroinflammation via suppression of Th1 and Th17 responses.	Pubmed	0.003032	3.496	0.01016	0.07752	2	2	CHRNA7,CHRFAM7A
Pubmed	29326174	Muscle Nicotinic Acetylcholine Receptors May Mediate Trans-Synaptic Signaling at the Mouse Neuromuscular Junction.	Pubmed	0.003032	3.496	0.01016	0.07752	2	2	CHRNA7,CHRFAM7A
Pubmed	24462939	Long-term improvements in sensory inhibition with gestational choline supplementation linked to ?7 nicotinic receptors through studies in Chrna7 null mutation mice.	Pubmed	0.003032	3.496	0.01016	0.07752	2	2	CHRNA7,CHRFAM7A
Pubmed	29261717	Probing the putative ?7 nAChR/NMDAR complex in human and murine cortex and hippocampus: Different degrees of complex formation in healthy and Alzheimer brain tissue.	Pubmed	0.003032	3.496	0.01016	0.07752	2	2	CHRNA7,CHRFAM7A
Pubmed	25365546	Stimulation of the ?7 nicotinic acetylcholine receptor protects against neuroinflammation after tibia fracture and endotoxemia in mice.	Pubmed	0.003032	3.496	0.01016	0.07752	2	2	CHRNA7,CHRFAM7A
Pubmed	24983521	Cortical parvalbumin GABAergic deficits with ?7 nicotinic acetylcholine receptor deletion: implications for schizophrenia.	Pubmed	0.003032	3.496	0.01016	0.07752	2	2	CHRNA7,CHRFAM7A
Pubmed	12606407	Evidence suggesting that the mouse sperm acrosome reaction initiated by the zona pellucida involves an alpha7 nicotinic acetylcholine receptor.	Pubmed	0.003032	3.496	0.01016	0.07752	2	2	CHRNA7,CHRFAM7A
Pubmed	8804729	ST/b and DBA/2 mice differ in brain alpha-bungarotoxin binding and alpha 7 nicotinic receptor subunit mRNA levels: a quantitative autoradiographic analysis.	Pubmed	0.003032	3.496	0.01016	0.07752	2	2	CHRNA7,CHRFAM7A
Pubmed	23811428	Functional role of alpha7 nicotinic receptor in chronic neuropathic and inflammatory pain: studies in transgenic mice.	Pubmed	0.003032	3.496	0.01016	0.07752	2	2	CHRNA7,CHRFAM7A
Pubmed	21436053	Agonist activation of alpha7 nicotinic acetylcholine receptors via an allosteric transmembrane site.	Pubmed	0.003032	3.496	0.01016	0.07752	2	2	CHRNA7,CHRFAM7A
Pubmed	29992246	?7 Nicotinic Acetylcholine Receptor Regulates the Function and Viability of L Cells.	Pubmed	0.003032	3.496	0.01016	0.07752	2	2	CHRNA7,CHRFAM7A
Pubmed	20374280	beta-Amyloid activates presynaptic alpha7 nicotinic acetylcholine receptors reconstituted into a model nerve cell system: involvement of lipid rafts.	Pubmed	0.003032	3.496	0.01016	0.07752	2	2	CHRNA7,CHRFAM7A
Pubmed	35926661	Loss of ?7nAChR enhances endothelial-to-mesenchymal transition after myocardial infarction via NF-?B activation.	Pubmed	0.003032	3.496	0.01016	0.07752	2	2	CHRNA7,CHRFAM7A
Pubmed	20720594	Alpha 7 subunit of nAChR regulates migration of human mesenchymal stem cells.	Pubmed	0.003032	3.496	0.01016	0.07752	2	2	CHRNA7,CHRFAM7A
Pubmed	22820264	?7 Nicotinic acetylcholine receptor agonist attenuates neuropathological changes associated with intracerebral hemorrhage in mice.	Pubmed	0.003032	3.496	0.01016	0.07752	2	2	CHRNA7,CHRFAM7A
Pubmed	17640819	The alpha7 nicotinic receptor agonist 4OH-GTS-21 protects axotomized septohippocampal cholinergic neurons in wild type but not amyloid-overexpressing transgenic mice.	Pubmed	0.003032	3.496	0.01016	0.07752	2	2	CHRNA7,CHRFAM7A
Pubmed	33953172	Stimulation of ?7-nAChRs coordinates autophagy and apoptosis signaling in experimental knee osteoarthritis.	Pubmed	0.003032	3.496	0.01016	0.07752	2	2	CHRNA7,CHRFAM7A
Pubmed	24879866	Research tool: Validation of floxed ?7 nicotinic acetylcholine receptor conditional knockout mice using in vitro and in vivo approaches.	Pubmed	0.003032	3.496	0.01016	0.07752	2	2	CHRNA7,CHRFAM7A
Pubmed	32028688	Different Effects of Nicotine and N-Stearoyl-ethanolamine on Episodic Memory and Brain Mitochondria of ?7 Nicotinic Acetylcholine Receptor Knockout Mice.	Pubmed	0.003032	3.496	0.01016	0.07752	2	2	CHRNA7,CHRFAM7A
Pubmed	20624304	Neuronal nicotinic alpha7 receptors modulate early neutrophil infiltration to sites of skin inflammation.	Pubmed	0.003032	3.496	0.01016	0.07752	2	2	CHRNA7,CHRFAM7A
Pubmed	17010324	Development of hippocampal alpha7 nicotinic receptors in C3H and DBA/2 congenic mice.	Pubmed	0.003032	3.496	0.01016	0.07752	2	2	CHRNA7,CHRFAM7A
Pubmed	19079602	Nicotine acts on growth plate chondrocytes to delay skeletal growth through the alpha7 neuronal nicotinic acetylcholine receptor.	Pubmed	0.003032	3.496	0.01016	0.07752	2	2	CHRNA7,CHRFAM7A
Pubmed	32770411	?7 nicotinic receptors contributes to glutamatergic activity in the hippocampus of patients with mesial temporal lobe epilepsy with hippocampal sclerosis (MTLE-HS).	Pubmed	0.003032	3.496	0.01016	0.07752	2	2	CHRNA7,CHRFAM7A
Pubmed	18199426	Altered hippocampal circuit function in C3H alpha7 null mutant heterozygous mice.	Pubmed	0.003032	3.496	0.01016	0.07752	2	2	CHRNA7,CHRFAM7A
Pubmed	22624500	?7 nicotinic acetylcholine receptor-mediated neuroprotection against dopaminergic neuron loss in an MPTP mouse model via inhibition of astrocyte activation.	Pubmed	0.003032	3.496	0.01016	0.07752	2	2	CHRNA7,CHRFAM7A
Pubmed	23106973	Involvement of acetylcholine-?7nAChR in the protective effects of arterial baroreflex against ischemic stroke.	Pubmed	0.003032	3.496	0.01016	0.07752	2	2	CHRNA7,CHRFAM7A
Pubmed	33902624	Suppression of neuroinflammation by an allosteric agonist and positive allosteric modulator of the ?7 nicotinic acetylcholine receptor GAT107.	Pubmed	0.003032	3.496	0.01016	0.07752	2	2	CHRNA7,CHRFAM7A
Pubmed	12562921	Mouse muscle denervation increases expression of an alpha7 nicotinic receptor with unusual pharmacology.	Pubmed	0.003032	3.496	0.01016	0.07752	2	2	CHRNA7,CHRFAM7A
Pubmed	17520028	Nicotine protects kidney from renal ischemia/reperfusion injury through the cholinergic anti-inflammatory pathway.	Pubmed	0.003032	3.496	0.01016	0.07752	2	2	CHRNA7,CHRFAM7A
Pubmed	22300029	Genetic variations in CHRNA7 or CHRFAM7 and susceptibility to dementia.	Pubmed	0.003032	3.496	0.01016	0.07752	2	2	CHRNA7,CHRFAM7A
Pubmed	27233215	Genetic knockout of the ?7 nicotinic acetylcholine receptor gene alters hippocampal long-term potentiation in a background strain-dependent manner.	Pubmed	0.003032	3.496	0.01016	0.07752	2	2	CHRNA7,CHRFAM7A
Pubmed	22490926	Stroke-induced activation of the ?7 nicotinic receptor increases Pseudomonas aeruginosa lung injury.	Pubmed	0.003032	3.496	0.01016	0.07752	2	2	CHRNA7,CHRFAM7A
Pubmed	16545784	The pathophysiology of traumatic brain injury in alpha7 nicotinic cholinergic receptor knockout mice.	Pubmed	0.003032	3.496	0.01016	0.07752	2	2	CHRNA7,CHRFAM7A
Pubmed	19808646	{alpha}7 nicotinic acetylcholine receptor regulates airway epithelium differentiation by controlling basal cell proliferation.	Pubmed	0.003032	3.496	0.01016	0.07752	2	2	CHRNA7,CHRFAM7A
Pubmed	36997969		Pubmed	0.003032	3.496	0.01016	0.07752	2	2	CHRNA7,CHRFAM7A
Pubmed	21784975	Cytokine-induced alterations of ?7 nicotinic receptor in colonic CD4 T cells mediate dichotomous response to nicotine in murine models of Th1/Th17- versus Th2-mediated colitis.	Pubmed	0.003032	3.496	0.01016	0.07752	2	2	CHRNA7,CHRFAM7A
Pubmed	17920082	Decreased withdrawal symptoms but normal tolerance to nicotine in mice null for the alpha7 nicotinic acetylcholine receptor subunit.	Pubmed	0.003032	3.496	0.01016	0.07752	2	2	CHRNA7,CHRFAM7A
Pubmed	27729414	Acute lung injury is reduced by the ?7nAChR agonist PNU-282987 through changes in the macrophage profile.	Pubmed	0.003032	3.496	0.01016	0.07752	2	2	CHRNA7,CHRFAM7A
Pubmed	15364017	A phenotype for the alpha 7 nicotinic acetylcholine receptor null mutant.	Pubmed	0.003032	3.496	0.01016	0.07752	2	2	CHRNA7,CHRFAM7A
Pubmed	17019565	Impaired performance of alpha7 nicotinic receptor knockout mice in the five-choice serial reaction time task.	Pubmed	0.003032	3.496	0.01016	0.07752	2	2	CHRNA7,CHRFAM7A
Pubmed	29117258	Lung epithelial response to cigarette smoke and modulation by the nicotinic alpha 7 receptor.	Pubmed	0.003032	3.496	0.01016	0.07752	2	2	CHRNA7,CHRFAM7A
Pubmed	30089821	Genetic variation in CHRNA7 and CHRFAM7A is associated with nicotine dependence and response to varenicline treatment.	Pubmed	0.003032	3.496	0.01016	0.07752	2	2	CHRNA7,CHRFAM7A
Pubmed	20615555	Nicotinic acetylcholine receptor activation reduces skeletal muscle inflammation of mdx mice.	Pubmed	0.003032	3.496	0.01016	0.07752	2	2	CHRNA7,CHRFAM7A
Pubmed	23431157	Contribution of ?7 nicotinic receptor to airway epithelium dysfunction under nicotine exposure.	Pubmed	0.003032	3.496	0.01016	0.07752	2	2	CHRNA7,CHRFAM7A
Pubmed	15896732	Nicotine physical dependence in the mouse: involvement of the alpha7 nicotinic receptor subtype.	Pubmed	0.003032	3.496	0.01016	0.07752	2	2	CHRNA7,CHRFAM7A
Pubmed	20659128	Lack of acetylcholine nicotine alpha 7 receptor suppresses development of collagen-induced arthritis and adaptive immunity.	Pubmed	0.003032	3.496	0.01016	0.07752	2	2	CHRNA7,CHRFAM7A
Pubmed	23769729	Choline, an alpha7 nicotinic acetylcholine receptor agonist, alleviates hyperalgesia in a rat osteoarthritis model.	Pubmed	0.003032	3.496	0.01016	0.07752	2	2	CHRNA7,CHRFAM7A
Pubmed	19100751	Dilinoleoylphosphatidylcholine ameliorates scopolamine-induced impairment of spatial learning and memory by targeting alpha7 nicotinic ACh receptors.	Pubmed	0.003032	3.496	0.01016	0.07752	2	2	CHRNA7,CHRFAM7A
Pubmed	18627272	Deficiency of alpha7 cholinergic receptors facilitates bacterial clearance in Escherichia coli peritonitis.	Pubmed	0.003032	3.496	0.01016	0.07752	2	2	CHRNA7,CHRFAM7A
Pubmed	20843956	Stimulation of ?7 nicotinic acetylcholine receptor by nicotine increases suppressive capacity of naturally occurring CD4+CD25+ regulatory T cells in mice in vitro.	Pubmed	0.003032	3.496	0.01016	0.07752	2	2	CHRNA7,CHRFAM7A
Pubmed	14499477	Identification of an alternatively processed nicotinic receptor alpha7 subunit RNA in mouse brain.	Pubmed	0.003032	3.496	0.01016	0.07752	2	2	CHRNA7,CHRFAM7A
Pubmed	21173343	Dysfunction of the cholinergic anti-inflammatory pathway mediates organ damage in hypertension.	Pubmed	0.003032	3.496	0.01016	0.07752	2	2	CHRNA7,CHRFAM7A
Pubmed	21584864	Requirement of ?7 nicotinic acetylcholine receptors for amyloid ? protein-induced depression of hippocampal long-term potentiation in CA1 region of rats in vivo.	Pubmed	0.003032	3.496	0.01016	0.07752	2	2	CHRNA7,CHRFAM7A
Pubmed	29114104	Bidirectional Regulation of Aggression in Mice by Hippocampal Alpha-7 Nicotinic Acetylcholine Receptors.	Pubmed	0.003032	3.496	0.01016	0.07752	2	2	CHRNA7,CHRFAM7A
Pubmed	15969741	Multiple calcium channels and kinases mediate alpha7 nicotinic receptor neuroprotection in PC12 cells.	Pubmed	0.003032	3.496	0.01016	0.07752	2	2	CHRNA7,CHRFAM7A
Pubmed	15944242	Mice deficient in CHRNA7, a subunit of the nicotinic acetylcholine receptor, produce sperm with impaired motility.	Pubmed	0.003032	3.496	0.01016	0.07752	2	2	CHRNA7,CHRFAM7A
Pubmed	10800961	Mice homozygous for the L250T mutation in the alpha7 nicotinic acetylcholine receptor show increased neuronal apoptosis and die within 1 day of birth.	Pubmed	0.003032	3.496	0.01016	0.07752	2	2	CHRNA7,CHRFAM7A
Pubmed	32018068	GTS-21 ameliorates polymicrobial sepsis-induced hepatic injury by modulating autophagy through ?7nAchRs in mice.	Pubmed	0.003032	3.496	0.01016	0.07752	2	2	CHRNA7,CHRFAM7A
Pubmed	30429582	Activation of ?7 Nicotinic Acetylcholine Receptor Ameliorates Zymosan-Induced Acute Kidney Injury in BALB/c Mice.	Pubmed	0.003032	3.496	0.01016	0.07752	2	2	CHRNA7,CHRFAM7A
Pubmed	35883638	Activation of the ?7 Nicotinic Acetylcholine Receptor Prevents against Microglial-Induced Inflammation and Insulin Resistance in Hypothalamic Neuronal Cells.	Pubmed	0.003032	3.496	0.01016	0.07752	2	2	CHRNA7,CHRFAM7A
Pubmed	21501254	A transgenic mouse model reveals fast nicotinic transmission in hippocampal pyramidal neurons.	Pubmed	0.003032	3.496	0.01016	0.07752	2	2	CHRNA7,CHRFAM7A
Pubmed	23270857	Dendritic spine alterations in the hippocampus and parietal cortex of alpha7 nicotinic acetylcholine receptor knockout mice.	Pubmed	0.003032	3.496	0.01016	0.07752	2	2	CHRNA7,CHRFAM7A
Pubmed	24381265	T-cell receptor activation decreases excitability of cortical interneurons by inhibiting ?7 nicotinic receptors.	Pubmed	0.003032	3.496	0.01016	0.07752	2	2	CHRNA7,CHRFAM7A
Pubmed	18077004	Neuronal nicotinic alpha7 receptors modulate inflammatory cytokine production in the skin following ultraviolet radiation.	Pubmed	0.003032	3.496	0.01016	0.07752	2	2	CHRNA7,CHRFAM7A
Pubmed	21339364	?7-cholinergic receptor mediates vagal induction of splenic norepinephrine.	Pubmed	0.003032	3.496	0.01016	0.07752	2	2	CHRNA7,CHRFAM7A
Pubmed	10454356	Alpha7 nicotinic receptor subunits are not necessary for hippocampal-dependent learning or sensorimotor gating: a behavioral characterization of Acra7-deficient mice.	Pubmed	0.003032	3.496	0.01016	0.07752	2	2	CHRNA7,CHRFAM7A
Pubmed	21368056	Cardiopulmonary arrest and resuscitation disrupts cholinergic anti-inflammatory processes: a role for cholinergic ?7 nicotinic receptors.	Pubmed	0.003032	3.496	0.01016	0.07752	2	2	CHRNA7,CHRFAM7A
Pubmed	34792616	CHRFAM7A expression in mice increases resiliency after injury.	Pubmed	0.003032	3.496	0.01016	0.07752	2	2	CHRNA7,CHRFAM7A
Pubmed	24769321	Deficits of synaptic functions in hippocampal slices prepared from aged mice null ?7 nicotinic acetylcholine receptors.	Pubmed	0.003032	3.496	0.01016	0.07752	2	2	CHRNA7,CHRFAM7A
Pubmed	25453771	Inflammation-induced increase in nicotinic acetylcholine receptor current in cutaneous nociceptive DRG neurons from the adult rat.	Pubmed	0.003032	3.496	0.01016	0.07752	2	2	CHRNA7,CHRFAM7A
Pubmed	37432973		Pubmed	0.003032	3.496	0.01016	0.07752	2	2	CHRNA7,CHRFAM7A
Pubmed	19462340	Smoking in adult attention-deficit/hyperactivity disorder: interaction between 15q13 nicotinic genes and Temperament Character Inventory scores.	Pubmed	0.003032	3.496	0.01016	0.07752	2	2	CHRNA7,CHRFAM7A
Pubmed	26206074	CHRNA7 and CHRFAM7A mRNAs: co-localized and their expression levels altered in the postmortem dorsolateral prefrontal cortex in major psychiatric disorders.	Pubmed	0.003032	3.496	0.01016	0.07752	2	2	CHRNA7,CHRFAM7A
Pubmed	24349346	Nicotine elicits prolonged calcium signaling along ventral hippocampal axons.	Pubmed	0.003032	3.496	0.01016	0.07752	2	2	CHRNA7,CHRFAM7A
Pubmed	33995108		Pubmed	0.003032	3.496	0.01016	0.07752	2	2	CHRNA7,CHRFAM7A
Pubmed	15723228	Tolerance to nicotine in mice lacking alpha7 nicotinic receptors.	Pubmed	0.003032	3.496	0.01016	0.07752	2	2	CHRNA7,CHRFAM7A
Pubmed	24744866	Evidence for a prosurvival role of alpha-7 nicotinic acetylcholine receptor in alternatively (M2)-activated macrophages.	Pubmed	0.003032	3.496	0.01016	0.07752	2	2	CHRNA7,CHRFAM7A
Pubmed	28384302	Nicotinic alpha 7 receptor expression and modulation of the lung epithelial response to lipopolysaccharide.	Pubmed	0.003032	3.496	0.01016	0.07752	2	2	CHRNA7,CHRFAM7A
Pubmed	32552811	E-cigarette-induced pulmonary inflammation and dysregulated repair are mediated by nAChR ?7 receptor: role of nAChR ?7 in SARS-CoV-2 Covid-19 ACE2 receptor regulation.	Pubmed	0.003032	3.496	0.01016	0.07752	2	2	CHRNA7,CHRFAM7A
Pubmed	24289814	Genetic variation within the Chrna7 gene modulates nicotine reward-like phenotypes in mice.	Pubmed	0.003032	3.496	0.01016	0.07752	2	2	CHRNA7,CHRFAM7A
Pubmed	16923147	Performance deficit of alpha7 nicotinic receptor knockout mice in a delayed matching-to-place task suggests a mild impairment of working/episodic-like memory.	Pubmed	0.003032	3.496	0.01016	0.07752	2	2	CHRNA7,CHRFAM7A
Pubmed	19949071	Requisite role of the cholinergic alpha7 nicotinic acetylcholine receptor pathway in suppressing Gram-negative sepsis-induced acute lung inflammatory injury.	Pubmed	0.003032	3.496	0.01016	0.07752	2	2	CHRNA7,CHRFAM7A
Pubmed	20072781	Modulation of ethanol consumption by genetic and pharmacological manipulation of nicotinic acetylcholine receptors in mice.	Pubmed	0.003032	3.496	0.01016	0.07752	2	2	CHRNA7,CHRFAM7A
Pubmed	28576119	Nicotine stimulates collagen type I expression in lung via ?7 nicotinic acetylcholine receptors.	Pubmed	0.003032	3.496	0.01016	0.07752	2	2	CHRNA7,CHRFAM7A
Pubmed	11790782	NMR structural analysis of alpha-bungarotoxin and its complex with the principal alpha-neurotoxin-binding sequence on the alpha 7 subunit of a neuronal nicotinic acetylcholine receptor.	Pubmed	0.003032	3.496	0.01016	0.07752	2	2	CHRNA7,CHRFAM7A
Pubmed	37410546		Pubmed	0.003032	3.496	0.01016	0.07752	2	2	CHRNA7,CHRFAM7A
Pubmed	34809734	[Cognitive impairments relate to the expression of ?7 nicotinic acetylcholinergic receptor (?7nAChR) and the proportion of M1/M2 microglia in the hippocampus of male mice with sepsis-associated encephalopathy].	Pubmed	0.003032	3.496	0.01016	0.07752	2	2	CHRNA7,CHRFAM7A
Pubmed	1400473	Expression of human apolipoprotein A-II and its effect on high density lipoproteins in transgenic mice.	Pubmed	0.003032	3.496	0.01016	0.07752	2	2	CHRNA7,CHRFAM7A
Pubmed	21143250	The role of nicotinic acetylcholine receptor (nAChR) ?7 subtype in the functional interaction between nicotine and ethanol in mouse cerebellum.	Pubmed	0.003032	3.496	0.01016	0.07752	2	2	CHRNA7,CHRFAM7A
Pubmed	21966399	Meningitic Escherichia coli K1 penetration and neutrophil transmigration across the blood-brain barrier are modulated by alpha7 nicotinic receptor.	Pubmed	0.003032	3.496	0.01016	0.07752	2	2	CHRNA7,CHRFAM7A
Pubmed	29870540	Cigarette toxin 4-(methylnitrosamino)-1-(3-pyridyl)-1-butanone (NNK) induces experimental pancreatitis through ?7 nicotinic acetylcholine receptors (nAChRs) in mice.	Pubmed	0.003032	3.496	0.01016	0.07752	2	2	CHRNA7,CHRFAM7A
Pubmed	28551099	Wnt/?-catenin signaling plays an essential role in ?7 nicotinic receptor-mediated neuroprotection of dopaminergic neurons in a mouse Parkinson's disease model.	Pubmed	0.003032	3.496	0.01016	0.07752	2	2	CHRNA7,CHRFAM7A
Pubmed	11424985	Linkage disequilibrium for schizophrenia at the chromosome 15q13-14 locus of the alpha7-nicotinic acetylcholine receptor subunit gene (CHRNA7).	Pubmed	0.003032	3.496	0.01016	0.07752	2	2	CHRNA7,CHRFAM7A
Pubmed	16319313	Cholinergic modulation of appetite-related synapses in mouse lateral hypothalamic slice.	Pubmed	0.003032	3.496	0.01016	0.07752	2	2	CHRNA7,CHRFAM7A
Pubmed	10942027	Altered baroreflex responses in alpha7 deficient mice.	Pubmed	0.003032	3.496	0.01016	0.07752	2	2	CHRNA7,CHRFAM7A
Pubmed	24836856	Reduced CHRNA7 expression in C3H mice is associated with increases in hippocampal parvalbumin and glutamate decarboxylase-67 (GAD67) as well as altered levels of GABA(A) receptor subunits.	Pubmed	0.003032	3.496	0.01016	0.07752	2	2	CHRNA7,CHRFAM7A
Pubmed	30397183	?-Cell mass restoration by ?7 nicotinic acetylcholine receptor activation.	Pubmed	0.003032	3.496	0.01016	0.07752	2	2	CHRNA7,CHRFAM7A
Pubmed	36191806	A role of gut-microbiota-brain axis via subdiaphragmatic vagus nerve in depression-like phenotypes in Chrna7 knock-out mice.	Pubmed	0.003032	3.496	0.01016	0.07752	2	2	CHRNA7,CHRFAM7A
Pubmed	30947238	GTS-21 has cell-specific anti-inflammatory effects independent of ?7 nicotinic acetylcholine receptors.	Pubmed	0.003032	3.496	0.01016	0.07752	2	2	CHRNA7,CHRFAM7A
Pubmed	32413437	Stimulation of toll-like receptor 4 downregulates the expression of ?7 nicotinic acetylcholine receptors via histone deacetylase in rodent microglia.	Pubmed	0.003032	3.496	0.01016	0.07752	2	2	CHRNA7,CHRFAM7A
Pubmed	19368846	Chrna7 genotype is linked with alpha7 nicotinic receptor expression but not alpha7 RNA levels.	Pubmed	0.003032	3.496	0.01016	0.07752	2	2	CHRNA7,CHRFAM7A
Pubmed	19230830	Selective alpha7 nicotinic acetylcholine receptor activation regulates glycogen synthase kinase3beta and decreases tau phosphorylation in vivo.	Pubmed	0.003032	3.496	0.01016	0.07752	2	2	CHRNA7,CHRFAM7A
Pubmed	31904546	Modulation of the MAPKs pathways affects A?-induced cognitive deficits in Alzheimer's disease via activation of ?7nAChR.	Pubmed	0.003032	3.496	0.01016	0.07752	2	2	CHRNA7,CHRFAM7A
Pubmed	15009674	Alpha7-nicotinic acetylcholine receptors mediate an Abeta(1-42)-induced increase in the level of acetylcholinesterase in primary cortical neurones.	Pubmed	0.003032	3.496	0.01016	0.07752	2	2	CHRNA7,CHRFAM7A
Pubmed	16785311	Splenectomy inactivates the cholinergic antiinflammatory pathway during lethal endotoxemia and polymicrobial sepsis.	Pubmed	0.003032	3.496	0.01016	0.07752	2	2	CHRNA7,CHRFAM7A
Pubmed	15948184	Studies of sperm from mutant mice suggesting that two neurotransmitter receptors are important to the zona pellucida-initiated acrosome reaction.	Pubmed	0.003032	3.496	0.01016	0.07752	2	2	CHRNA7,CHRFAM7A
Pubmed	25887272	Inflammation decreases the level of alpha7 nicotinic acetylcholine receptors in the brain mitochondria and makes them more susceptible to apoptosis induction.	Pubmed	0.003032	3.496	0.01016	0.07752	2	2	CHRNA7,CHRFAM7A
Pubmed	19116908	Stimulation of nicotinic acetylcholine receptors attenuates collagen-induced arthritis in mice.	Pubmed	0.003032	3.496	0.01016	0.07752	2	2	CHRNA7,CHRFAM7A
Pubmed	16417613	Characterization of allelic variants at chromosome 15q14 in schizophrenia.	Pubmed	0.003032	3.496	0.01016	0.07752	2	2	CHRNA7,CHRFAM7A
Pubmed	32817250	Dynamic Impairment of Olfactory Behavior and Signaling Mediated by an Olfactory Corticofugal System.	Pubmed	0.003032	3.496	0.01016	0.07752	2	2	CHRNA7,CHRFAM7A
Pubmed	35678315	Alpha7 nicotinic acetylcholine receptor mediates chronic nicotine inhalation-induced cardiopulmonary dysfunction.	Pubmed	0.003032	3.496	0.01016	0.07752	2	2	CHRNA7,CHRFAM7A
Pubmed	30345917	Astrocytic ?7 Nicotinic Receptor Activation Inhibits Amyloid-? Aggregation by Upregulating Endogenous ?B-crystallin through the PI3K/Akt Signaling Pathway.	Pubmed	0.003032	3.496	0.01016	0.07752	2	2	CHRNA7,CHRFAM7A
Pubmed	11409732	Normal apoptosis levels in mice expressing one alpha7 nicotinic receptor null and one L250T mutant allele.	Pubmed	0.003032	3.496	0.01016	0.07752	2	2	CHRNA7,CHRFAM7A
Pubmed	35658970	Activation of ?7 nicotinic acetylcholine receptor retards the development of endometriosis.	Pubmed	0.003032	3.496	0.01016	0.07752	2	2	CHRNA7,CHRFAM7A
Pubmed	17204496	Reversible inhibition of GABAA receptors by alpha7-containing nicotinic receptors on the vertebrate postsynaptic neurons.	Pubmed	0.003032	3.496	0.01016	0.07752	2	2	CHRNA7,CHRFAM7A
Pubmed	27088805	Vagus nerve stimulation mediates protection from kidney ischemia-reperfusion injury through ?7nAChR+ splenocytes.	Pubmed	0.003032	3.496	0.01016	0.07752	2	2	CHRNA7,CHRFAM7A
Pubmed	33117372	Age-Associated Tooth Loss and Oral Microbial Dysbiosis in a Mouse Genetic Model of Chronic Nicotine Exposure.	Pubmed	0.003032	3.496	0.01016	0.07752	2	2	CHRNA7,CHRFAM7A
Pubmed	17192639	Alpha7 nicotinic acetylcholine receptor expression in Alzheimer's disease: receptor densities in brain regions of the APP(SWE) mouse model and in human peripheral blood lymphocytes.	Pubmed	0.003032	3.496	0.01016	0.07752	2	2	CHRNA7,CHRFAM7A
Pubmed	17431097	Activation of the alpha7 nAChR reduces acid-induced acute lung injury in mice and rats.	Pubmed	0.003032	3.496	0.01016	0.07752	2	2	CHRNA7,CHRFAM7A
Pubmed	11834293	Absence of alpha7-containing neuronal nicotinic acetylcholine receptors does not prevent nicotine-induced seizures.	Pubmed	0.003032	3.496	0.01016	0.07752	2	2	CHRNA7,CHRFAM7A
Pubmed	35449600	The ATG5 interactome links clathrin-mediated vesicular trafficking with the autophagosome assembly machinery.	Pubmed	0.003214	3.706	0.01074	0.08193	6	230	GOLGA8J,GOLGA8K,GOLGA8N,GOLGA8M,GOLGA8H,GOLGA8O
Pubmed	24454942	Anti-allergic role of cholinergic neuronal pathway via ?7 nicotinic ACh receptors on mucosal mast cells in a murine food allergy model.	Pubmed	0.00907	10.46	0.02298	0.1753	2	3	CHRNA7,CHRFAM7A
Pubmed	25985797	Cross-talk between ?7 nAChR-mediated cholinergic pathway and acylation stimulating protein signaling in 3T3-L1 adipocytes: role of NF?B and STAT3.	Pubmed	0.00907	10.46	0.02298	0.1753	2	3	CHRNA7,CHRFAM7A
Pubmed	24631336	Synaptic pattern of nicotinic acetylcholine receptor ?7 and ?2 subunits on the direction-selective retinal ganglion cells in the postnatal mouse retina.	Pubmed	0.00907	10.46	0.02298	0.1753	2	3	CHRNA7,CHRFAM7A
Pubmed	23616534	A novel nicotinic mechanism underlies ?-amyloid-induced neuronal hyperexcitation.	Pubmed	0.00907	10.46	0.02298	0.1753	2	3	CHRNA7,CHRFAM7A
Pubmed	22291029	Layer-specific modulation of the prefrontal cortex by nicotinic acetylcholine receptors.	Pubmed	0.00907	10.46	0.02298	0.1753	2	3	CHRNA7,CHRFAM7A
Pubmed	20706987	Unphosphorylated STAT3 modulates alpha 7 nicotinic receptor signaling and cytokine production in sepsis.	Pubmed	0.00907	10.46	0.02298	0.1753	2	3	CHRNA7,CHRFAM7A
Pubmed	17470777	Long-term effects of chronic nicotine exposure on brain nicotinic receptors.	Pubmed	0.00907	10.46	0.02298	0.1753	2	3	CHRNA7,CHRFAM7A
Pubmed	18439427	The hepatic vagus nerve attenuates Fas-induced apoptosis in the mouse liver via alpha7 nicotinic acetylcholine receptor.	Pubmed	0.00907	10.46	0.02298	0.1753	2	3	CHRNA7,CHRFAM7A
Pubmed	22699919	Induction of dendritic spines by ?2-containing nicotinic receptors.	Pubmed	0.00907	10.46	0.02298	0.1753	2	3	CHRNA7,CHRFAM7A
Pubmed	27339462	?7 Nicotinic Acetylcholine Receptor Relieves Angiotensin II-Induced Senescence in Vascular Smooth Muscle Cells by Raising Nicotinamide Adenine Dinucleotide-Dependent SIRT1 Activity.	Pubmed	0.00907	10.46	0.02298	0.1753	2	3	CHRNA7,CHRFAM7A
Pubmed	19587288	Deletion of the alpha 7 nicotinic acetylcholine receptor gene improves cognitive deficits and synaptic pathology in a mouse model of Alzheimer's disease.	Pubmed	0.00907	10.46	0.02298	0.1753	2	3	CHRNA7,CHRFAM7A
Pubmed	25352454	Temporal changes of CD68 and ?7 nicotinic acetylcholine receptor expression in microglia in Alzheimer's disease-like mouse models.	Pubmed	0.00907	10.46	0.02298	0.1753	2	3	CHRNA7,CHRFAM7A
Pubmed	28241318	The Nicotinic Cholinergic Pathway Contributes to Retinal Neovascularization in a Mouse Model of Retinopathy of Prematurity.	Pubmed	0.00907	10.46	0.02298	0.1753	2	3	CHRNA7,CHRFAM7A
Pubmed	24350834	Neuroprotective effect of melatonin against ischemia is partially mediated by alpha-7 nicotinic receptor modulation and HO-1 overexpression.	Pubmed	0.00907	10.46	0.02298	0.1753	2	3	CHRNA7,CHRFAM7A
Pubmed	21836018	Nicotinic acetylcholine receptor ?2 subunits in the medial prefrontal cortex control attention.	Pubmed	0.00907	10.46	0.02298	0.1753	2	3	CHRNA7,CHRFAM7A
Pubmed	32003755	The neuroprotective effects of SIRT1 in mice carrying the APP/PS1 double-transgenic mutation and in SH-SY5Y cells over-expressing human APP670/671 may involve elevated levels of ?7 nicotinic acetylcholine receptors.	Pubmed	0.00907	10.46	0.02298	0.1753	2	3	CHRNA7,CHRFAM7A
Pubmed	17158331	Sequential interplay of nicotinic and GABAergic signaling guides neuronal development.	Pubmed	0.00907	10.46	0.02298	0.1753	2	3	CHRNA7,CHRFAM7A
Pubmed	28858686	Nicotinic acetylcholine receptor alpha 7 stimulation dampens splenic myelopoiesis and inhibits atherogenesis in Apoe	Pubmed	0.00907	10.46	0.02298	0.1753	2	3	CHRNA7,CHRFAM7A
Pubmed	23954803	Dopamine D? and acetylcholine ?7 nicotinic receptors have subcellular distributions favoring mediation of convergent signaling in the mouse ventral tegmental area.	Pubmed	0.00907	10.46	0.02298	0.1753	2	3	CHRNA7,CHRFAM7A
Pubmed	26921769	Integration of inhibitory and excitatory effects of ?7 nicotinic acetylcholine receptor activation in the prelimbic cortex regulates network activity and plasticity.	Pubmed	0.00907	10.46	0.02298	0.1753	2	3	CHRNA7,CHRFAM7A
Pubmed	24360204	?7nAchR/NMDAR coupling affects NMDAR function and object recognition.	Pubmed	0.00907	10.46	0.02298	0.1753	2	3	CHRNA7,CHRFAM7A
Pubmed	20976039	Trace eyeblink conditioning is impaired in ?7 but not in ?2 nicotinic acetylcholine receptor knockout mice.	Pubmed	0.00907	10.46	0.02298	0.1753	2	3	CHRNA7,CHRFAM7A
Pubmed	19374941	Spatial and intracellular relationships between the alpha7 nicotinic acetylcholine receptor and the vesicular acetylcholine transporter in the prefrontal cortex of rat and mouse.	Pubmed	0.00907	10.46	0.02298	0.1753	2	3	CHRNA7,CHRFAM7A
Pubmed	27522251	A role for ?2* nicotinic receptors in a model of local amyloid pathology induced in dentate gyrus.	Pubmed	0.00907	10.46	0.02298	0.1753	2	3	CHRNA7,CHRFAM7A
Pubmed	24685552	Concomitant alpha7 and beta2 nicotinic AChR subunit deficiency leads to impaired energy homeostasis and increased physical activity in mice.	Pubmed	0.00907	10.46	0.02298	0.1753	2	3	CHRNA7,CHRFAM7A
Pubmed	20164328	Loss of alpha7 nicotinic receptors enhances beta-amyloid oligomer accumulation, exacerbating early-stage cognitive decline and septohippocampal pathology in a mouse model of Alzheimer's disease.	Pubmed	0.00907	10.46	0.02298	0.1753	2	3	CHRNA7,CHRFAM7A
Pubmed	30806956	?7nAChR Deletion Aggravates Myocardial Infarction and Enhances Systemic Inflammatory Reaction via mTOR-Signaling-Related Autophagy.	Pubmed	0.00907	10.46	0.02298	0.1753	2	3	CHRNA7,CHRFAM7A
Pubmed	9037516	Linkage of strain-specific nicotinic receptor alpha 7 subunit restriction fragment length polymorphisms with levels of alpha-bungarotoxin binding in brain.	Pubmed	0.00907	10.46	0.02298	0.1753	2	3	CHRNA7,CHRFAM7A
Pubmed	29128415	The p38 mitogen activated protein kinase regulates ?-amyloid protein internalization through the ?7 nicotinic acetylcholine receptor in mouse brain.	Pubmed	0.00907	10.46	0.02298	0.1753	2	3	CHRNA7,CHRFAM7A
Pubmed	16873770	Early manifestations of NNK-induced lung cancer: role of lung immunity in tumor susceptibility.	Pubmed	0.00907	10.46	0.02298	0.1753	2	3	CHRNA7,CHRFAM7A
Pubmed	18831991	Nicotinic alpha7- or beta2-containing receptor knockout: effects on radial-arm maze learning and long-term nicotine consumption in mice.	Pubmed	0.00907	10.46	0.02298	0.1753	2	3	CHRNA7,CHRFAM7A
Pubmed	26285576	Alpha7 nicotinic acetylcholine receptor is required for blood-brain barrier injury-related CNS disorders caused by Cryptococcus neoformans and HIV-1 associated comorbidity factors.	Pubmed	0.00907	10.46	0.02298	0.1753	2	3	CHRNA7,CHRFAM7A
Pubmed	22039094	?7?2 nicotinic acetylcholine receptors assemble, function, and are activated primarily via their ?7-?7 interfaces.	Pubmed	0.00907	10.46	0.02298	0.1753	2	3	CHRNA7,CHRFAM7A
Pubmed	23739962	Type III neuregulin 1 is required for multiple forms of excitatory synaptic plasticity of mouse cortico-amygdala circuits.	Pubmed	0.00907	10.46	0.02298	0.1753	2	3	CHRNA7,CHRFAM7A
Pubmed	32950676	Activation of ?7nACh receptor protects against acute pancreatitis through enhancing TFEB-regulated autophagy.	Pubmed	0.00907	10.46	0.02298	0.1753	2	3	CHRNA7,CHRFAM7A
Pubmed	26925951	Nicotinic Acetylcholine Receptors Modulate Bone Marrow-Derived Pro-Inflammatory Monocyte Production and Survival.	Pubmed	0.00907	10.46	0.02298	0.1753	2	3	CHRNA7,CHRFAM7A
Pubmed	37353597		Pubmed	0.00907	10.46	0.02298	0.1753	2	3	CHRNA7,CHRFAM7A
Pubmed	20974225	Activation of nicotinic ?(7) acetylcholine receptor enhances long term potentation in wild type mice but not in APP(swe)/PS1?E9 mice.	Pubmed	0.00907	10.46	0.02298	0.1753	2	3	CHRNA7,CHRFAM7A
Pubmed	24849809	?7 nicotinic acetylcholine receptor signaling inhibits inflammasome activation by preventing mitochondrial DNA release.	Pubmed	0.00907	10.46	0.02298	0.1753	2	3	CHRNA7,CHRFAM7A
Pubmed	23280428	?-Aminobutyric acid type A receptor inhibition triggers a nicotinic neuroprotective mechanism.	Pubmed	0.00907	10.46	0.02298	0.1753	2	3	CHRNA7,CHRFAM7A
Pubmed	24412630	?7 nicotinic acetylcholine receptors control cytochrome c release from isolated mitochondria through kinase-mediated pathways.	Pubmed	0.00907	10.46	0.02298	0.1753	2	3	CHRNA7,CHRFAM7A
Pubmed	15926916	Up-regulation of beta2 and alpha7 subunit containing nicotinic acetylcholine receptors in mouse striatum at cellular level.	Pubmed	0.00907	10.46	0.02298	0.1753	2	3	CHRNA7,CHRFAM7A
Pubmed	32522255	Vagal-?7nAChR signaling promotes lung stem cells regeneration via fibroblast growth factor 10 during lung injury repair.	Pubmed	0.00907	10.46	0.02298	0.1753	2	3	CHRNA7,CHRFAM7A
Pubmed	26567012	Expression of CHRFAM7A and CHRNA7 in neuronal cells and postmortem brain of HIV-infected patients: considerations for HIV-associated neurocognitive disorder.	Pubmed	0.00907	10.46	0.02298	0.1753	2	3	CHRNA7,CHRFAM7A
Pubmed	26842251	Different Hypothalamic Nicotinic ?7 Receptor Expression and Response to Low Nicotine Dose in Alcohol-Preferring and Alcohol-Avoiding Rats.	Pubmed	0.00907	10.46	0.02298	0.1753	2	3	CHRNA7,CHRFAM7A
Pubmed	26222090	?7 nicotinic ACh receptor-deficient mice exhibit sustained attention impairments that are reversed by ?2 nicotinic ACh receptor activation.	Pubmed	0.00907	10.46	0.02298	0.1753	2	3	CHRNA7,CHRFAM7A
Pubmed	35622894		Pubmed	0.00907	10.46	0.02298	0.1753	2	3	CHRNA7,CHRFAM7A
Pubmed	33141376	Mechanisms of Renal-Splenic Axis Involvement in Acute Kidney Injury Mediated by the ?7nAChR-NF-?B Signaling Pathway.	Pubmed	0.00907	10.46	0.02298	0.1753	2	3	CHRNA7,CHRFAM7A
Pubmed	19111588	Nicotinic receptor agonists and antagonists increase sAPPalpha secretion and decrease Abeta levels in vitro.	Pubmed	0.00907	10.46	0.02298	0.1753	2	3	CHRNA7,CHRFAM7A
Pubmed	25937212	Activation of ?7 nicotinic acetylcholine receptors increases intracellular cAMP levels via activation of AC1 in hippocampal neurons.	Pubmed	0.00907	10.46	0.02298	0.1753	2	3	CHRNA7,CHRFAM7A
Pubmed	24562381	Dopamine mediates vagal modulation of the immune system by electroacupuncture.	Pubmed	0.00907	10.46	0.02298	0.1753	2	3	CHRNA7,CHRFAM7A
Pubmed	21293018	Influenza virus infection aggravates stroke outcome.	Pubmed	0.00907	10.46	0.02298	0.1753	2	3	CHRNA7,CHRFAM7A
Pubmed	25803612	The nicotinic receptor Alpha7 impacts the mouse lung response to LPS through multiple mechanisms.	Pubmed	0.00907	10.46	0.02298	0.1753	2	3	CHRNA7,CHRFAM7A
Pubmed	18226259	Genomic analysis of the chromosome 15q11-q13 Prader-Willi syndrome region and characterization of transcripts for GOLGA8E and WHCD1L1 from the proximal breakpoint region.	Pubmed	0.00907	10.46	0.02298	0.1753	2	3	GOLGA8F,WHAMMP3
Pubmed	32980459	Excessive ROS production and enhanced autophagy contribute to myocardial injury induced by branched-chain amino acids: Roles for the AMPK-ULK1 signaling pathway and ?7nAChR.	Pubmed	0.00907	10.46	0.02298	0.1753	2	3	CHRNA7,CHRFAM7A
Pubmed	20943921	Mossy fiber long-term potentiation deficits in BACE1 knock-outs can be rescued by activation of alpha7 nicotinic acetylcholine receptors.	Pubmed	0.00907	10.46	0.02298	0.1753	2	3	CHRNA7,CHRFAM7A
Pubmed	16772172	Hierarchical control of dopamine neuron-firing patterns by nicotinic receptors.	Pubmed	0.00907	10.46	0.02298	0.1753	2	3	CHRNA7,CHRFAM7A
Pubmed	16253349	The role of nicotinic acetylcholine receptors in lymphocyte development.	Pubmed	0.00907	10.46	0.02298	0.1753	2	3	CHRNA7,CHRFAM7A
Pubmed	22462479	Endogenously released ACh and exogenous nicotine differentially facilitate long-term potentiation induction in the hippocampal CA1 region of mice.	Pubmed	0.00907	10.46	0.02298	0.1753	2	3	CHRNA7,CHRFAM7A
Pubmed	32619677	Effects of VAChT reduction and ?7nAChR stimulation by PNU-282987 in lung inflammation in a model of chronic allergic airway inflammation.	Pubmed	0.00907	10.46	0.02298	0.1753	2	3	CHRNA7,CHRFAM7A
Pubmed	15541879	Impaired passive avoidance learning in mice lacking central neuronal nicotinic acetylcholine receptors.	Pubmed	0.00907	10.46	0.02298	0.1753	2	3	CHRNA7,CHRFAM7A
Pubmed	16313899	Up-regulation of nicotinic acetylcholine receptors by central-type acetylcholinesterase inhibitors in rat cortical neurons.	Pubmed	0.00907	10.46	0.02298	0.1753	2	3	CHRNA7,CHRFAM7A
Pubmed	22359587	Mitochondria express ?7 nicotinic acetylcholine receptors to regulate Ca2+ accumulation and cytochrome c release: study on isolated mitochondria.	Pubmed	0.00907	10.46	0.02298	0.1753	2	3	CHRNA7,CHRFAM7A
Pubmed	16901939	Nicotinic modulation of network and synaptic transmission in the immature hippocampus investigated with genetically modified mice.	Pubmed	0.00907	10.46	0.02298	0.1753	2	3	CHRNA7,CHRFAM7A
Pubmed	17584502	Beta2 subunit containing acetylcholine receptors mediate nicotine withdrawal deficits in the acquisition of contextual fear conditioning.	Pubmed	0.00907	10.46	0.02298	0.1753	2	3	CHRNA7,CHRFAM7A
Pubmed	15925141	Lower core body temperature and attenuated nicotine-induced hypothermic response in mice lacking the beta4 neuronal nicotinic acetylcholine receptor subunit.	Pubmed	0.00907	10.46	0.02298	0.1753	2	3	CHRNA7,CHRFAM7A
Pubmed	18584048	Modulation of TNF release by choline requires alpha7 subunit nicotinic acetylcholine receptor-mediated signaling.	Pubmed	0.00907	10.46	0.02298	0.1753	2	3	CHRNA7,CHRFAM7A
Pubmed	17016705	The nicotinic antagonist mecamylamine has antidepressant-like effects in wild-type but not beta2- or alpha7-nicotinic acetylcholine receptor subunit knockout mice.	Pubmed	0.00907	10.46	0.02298	0.1753	2	3	CHRNA7,CHRFAM7A
Pubmed	22871384	Quantitative analyses of bone composition in acetylcholine receptor M3R and alpha7 knockout mice.	Pubmed	0.00907	10.46	0.02298	0.1753	2	3	CHRNA7,CHRFAM7A
Pubmed	34721415	Endogenous ?7 nAChR Agonist SLURP1 Facilitates	Pubmed	0.00907	10.46	0.02298	0.1753	2	3	CHRNA7,CHRFAM7A
Pubmed	28606623	The interaction between alpha 7 nicotinic acetylcholine receptor and nuclear peroxisome proliferator-activated receptor-? represents a new antinociceptive signaling pathway in mice.	Pubmed	0.00907	10.46	0.02298	0.1753	2	3	CHRNA7,CHRFAM7A
Pubmed	23831952	Multiple CNS nicotinic receptors mediate L-dopa-induced dyskinesias: studies with parkinsonian nicotinic receptor knockout mice.	Pubmed	0.00907	10.46	0.02298	0.1753	2	3	CHRNA7,CHRFAM7A
Pubmed	27129882	RIC-3 expression and splicing regulate nAChR functional expression.	Pubmed	0.00907	10.46	0.02298	0.1753	2	3	CHRNA7,CHRFAM7A
Pubmed	24381273	Presynaptic ?7 nicotinic acetylcholine receptors enhance hippocampal mossy fiber glutamatergic transmission via PKA activation.	Pubmed	0.00907	10.46	0.02298	0.1753	2	3	CHRNA7,CHRFAM7A
Pubmed	34943798	Neuronal Menin Overexpression Rescues Learning and Memory Phenotype in CA1-Specific ?7 nAChRs KD Mice.	Pubmed	0.00907	10.46	0.02298	0.1753	2	3	CHRNA7,CHRFAM7A
Pubmed	24833065	Selective activation of ?7 nicotinic acetylcholine receptor (nAChR?7) inhibits muscular degeneration in mdx dystrophic mice.	Pubmed	0.00907	10.46	0.02298	0.1753	2	3	CHRNA7,CHRFAM7A
Pubmed	28696300	Acetylcholine-producing NK cells attenuate CNS inflammation via modulation of infiltrating monocytes/macrophages.	Pubmed	0.00907	10.46	0.02298	0.1753	2	3	CHRNA7,CHRFAM7A
Pubmed	24747746	Pten deletion in RIP-Cre neurons protects against type 2 diabetes by activating the anti-inflammatory reflex.	Pubmed	0.00907	10.46	0.02298	0.1753	2	3	CHRNA7,CHRFAM7A
Pubmed	21828053	Role of key aromatic residues in the ligand-binding domain of alpha7 nicotinic receptors in the agonist action of beta-amyloid.	Pubmed	0.00907	10.46	0.02298	0.1753	2	3	CHRNA7,CHRFAM7A
Pubmed	30515567	The ?7 nicotinic acetylcholine receptors regulate hippocampal adult-neurogenesis in a sexually dimorphic fashion.	Pubmed	0.00907	10.46	0.02298	0.1753	2	3	CHRNA7,CHRFAM7A
Pubmed	22956824	Cholinergic coordination of presynaptic and postsynaptic activity induces timing-dependent hippocampal synaptic plasticity.	Pubmed	0.00907	10.46	0.02298	0.1753	2	3	CHRNA7,CHRFAM7A
Pubmed	29018331	Distinctive Roles for ?7*- and ?9*-Nicotinic Acetylcholine Receptors in Inflammatory and Autoimmune Responses in the Murine Experimental Autoimmune Encephalomyelitis Model of Multiple Sclerosis.	Pubmed	0.00907	10.46	0.02298	0.1753	2	3	CHRNA7,CHRFAM7A
Pubmed	31236857	Alpha7 Nicotinic Acetylcholine Receptor Alleviates Inflammatory Bowel Disease Through Induction of AMPK-mTOR-p70S6K-Mediated Autophagy.	Pubmed	0.00907	10.46	0.02298	0.1753	2	3	CHRNA7,CHRFAM7A
Pubmed	29674665	The proximal tubular ?7 nicotinic acetylcholine receptor attenuates ischemic acute kidney injury through Akt/PKC signaling-mediated HO-1 induction.	Pubmed	0.00907	10.46	0.02298	0.1753	2	3	CHRNA7,CHRFAM7A
Pubmed	23583933	Genetic deletion of the adenosine A(2A) receptor prevents nicotine-induced upregulation of ?7, but not ?4?2* nicotinic acetylcholine receptor binding in the brain.	Pubmed	0.00907	10.46	0.02298	0.1753	2	3	CHRNA7,CHRFAM7A
Pubmed	23469197	Nicotinic receptor alpha7 expression identifies a novel hematopoietic progenitor lineage.	Pubmed	0.00907	10.46	0.02298	0.1753	2	3	CHRNA7,CHRFAM7A
Pubmed	31127002	Neuromodulatory Action of Picomolar Extracellular A?42 Oligomers on Presynaptic and Postsynaptic Mechanisms Underlying Synaptic Function and Memory.	Pubmed	0.00907	10.46	0.02298	0.1753	2	3	CHRNA7,CHRFAM7A
Pubmed	25345495	Hematopoietic ?7 nicotinic acetylcholine receptor deficiency increases inflammation and platelet activation status, but does not aggravate atherosclerosis.	Pubmed	0.00907	10.46	0.02298	0.1753	2	3	CHRNA7,CHRFAM7A
Pubmed	25324572	?7 Nicotinic acetylcholine receptor is expressed in human atherosclerosis and inhibits disease in mice--brief report.	Pubmed	0.00907	10.46	0.02298	0.1753	2	3	CHRNA7,CHRFAM7A
Pubmed	25826262	Reduced size and macrophage content of advanced atherosclerotic lesions in mice with bone marrow specific deficiency of alpha 7 nicotinic acetylcholine receptor.	Pubmed	0.00907	10.46	0.02298	0.1753	2	3	CHRNA7,CHRFAM7A
Pubmed	25990637	cAMP-dependent protein kinase inhibits ?7 nicotinic receptor activity in layer 1 cortical interneurons through activation of D1/D5 dopamine receptors.	Pubmed	0.00907	10.46	0.02298	0.1753	2	3	CHRNA7,CHRFAM7A
Pubmed	26295309	Neuroprotective effect of cellular prion protein (PrPC) is related with activation of alpha7 nicotinic acetylcholine receptor (?7nAchR)-mediated autophagy flux.	Pubmed	0.00907	10.46	0.02298	0.1753	2	3	CHRNA7,CHRFAM7A
Pubmed	26522221	Amyloid-? peptide increases cell surface localization of ?7 ACh receptor to protect neurons from amyloid ?-induced damage.	Pubmed	0.00907	10.46	0.02298	0.1753	2	3	CHRNA7,CHRFAM7A
Pubmed	30862827	Noninvasive sub-organ ultrasound stimulation for targeted neuromodulation.	Pubmed	0.00907	10.46	0.02298	0.1753	2	3	CHRNA7,CHRFAM7A
Pubmed	17136517	beta2 subunit-containing nicotinic receptors mediate the enhancing effect of nicotine on trace cued fear conditioning in C57BL/6 mice.	Pubmed	0.00907	10.46	0.02298	0.1753	2	3	CHRNA7,CHRFAM7A
Pubmed	22084248	Up-regulation of the neuronal nicotinic receptor ?7 by HIV glycoprotein 120: potential implications for HIV-associated neurocognitive disorder.	Pubmed	0.00907	10.46	0.02298	0.1753	2	3	CHRNA7,CHRFAM7A
Pubmed	26658876	Mouse Model of Chromosome 15q13.3 Microdeletion Syndrome Demonstrates Features Related to Autism Spectrum Disorder.	Pubmed	0.00907	10.46	0.02298	0.1753	2	3	CHRNA7,CHRFAM7A
Pubmed	15140935	Targeted deletion of the kynurenine aminotransferase ii gene reveals a critical role of endogenous kynurenic acid in the regulation of synaptic transmission via alpha7 nicotinic receptors in the hippocampus.	Pubmed	0.00907	10.46	0.02298	0.1753	2	3	CHRNA7,CHRFAM7A
Pubmed	11790724	Selective activation of central subtypes of the nicotinic acetylcholine receptor has opposite effects on neonatal excitotoxic brain injuries.	Pubmed	0.00907	10.46	0.02298	0.1753	2	3	CHRNA7,CHRFAM7A
Pubmed	34782794	Fear learning induces ?7-nicotinic acetylcholine receptor-mediated astrocytic responsiveness that is required for memory persistence.	Pubmed	0.00907	10.46	0.02298	0.1753	2	3	CHRNA7,CHRFAM7A
Pubmed	21135238	Non-cell-autonomous factor induces the transition from excitatory to inhibitory GABA signaling in retina independent of activity.	Pubmed	0.00907	10.46	0.02298	0.1753	2	3	CHRNA7,CHRFAM7A
Pubmed	19785985	Macrophages from alpha 7 nicotinic acetylcholine receptor knockout mice demonstrate increased cholesterol accumulation and decreased cellular paraoxonase expression: a possible link between the nervous system and atherosclerosis development.	Pubmed	0.00907	10.46	0.02298	0.1753	2	3	CHRNA7,CHRFAM7A
Pubmed	22483693	Involvement of nicotinic acetylcholine receptor in the proliferation of mouse induced pluripotent stem cells.	Pubmed	0.00907	10.46	0.02298	0.1753	2	3	CHRNA7,CHRFAM7A
Pubmed	17981562	Naturally occurring genetic variability in the nicotinic acetylcholine receptor alpha4 and alpha7 subunit genes and phenotypic diversity in humans and mice.	Pubmed	0.00907	10.46	0.02298	0.1753	2	3	CHRNA7,CHRFAM7A
Pubmed	18083057	Nicotinic acetylcholine receptors alpha4beta2 and alpha7 regulate myelo- and erythropoiesis within the bone marrow.	Pubmed	0.00907	10.46	0.02298	0.1753	2	3	CHRNA7,CHRFAM7A
Pubmed	21239433	Activation of the cholinergic antiinflammatory pathway ameliorates obesity-induced inflammation and insulin resistance.	Pubmed	0.00907	10.46	0.02298	0.1753	2	3	CHRNA7,CHRFAM7A
Pubmed	22009521	Role of ?7- and ?4-containing nicotinic acetylcholine receptors in the affective and somatic aspects of nicotine withdrawal: studies in knockout mice.	Pubmed	0.00907	10.46	0.02298	0.1753	2	3	CHRNA7,CHRFAM7A
Pubmed	12508119	Nicotinic acetylcholine receptor alpha7 subunit is an essential regulator of inflammation.	Pubmed	0.00907	10.46	0.02298	0.1753	2	3	CHRNA7,CHRFAM7A
Pubmed	28282360	An ALPHA7 Nicotinic Acetylcholine Receptor Agonist (GTS-21) Promotes C2C12 Myonuclear Accretion in Association with Release of Interleukin-6 (IL-6) and Improves Survival in Burned Mice.	Pubmed	0.00907	10.46	0.02298	0.1753	2	3	CHRNA7,CHRFAM7A
Pubmed	15494367	Differential regulation of keratinocyte chemokinesis and chemotaxis through distinct nicotinic receptor subtypes.	Pubmed	0.00907	10.46	0.02298	0.1753	2	3	CHRNA7,CHRFAM7A
Pubmed	30971711	Neural anti-inflammatory action mediated by two types of acetylcholine receptors in the small intestine.	Pubmed	0.01812	20.89	0.0417	0.3181	2	4	CHRNA7,CHRFAM7A
Pubmed	29265373	Mechanisms of neuroprotection against ischemic insult by stress-inducible phosphoprotein-1/prion protein complex.	Pubmed	0.01812	20.89	0.0417	0.3181	2	4	CHRNA7,CHRFAM7A
Pubmed	27821848	Depression-like phenotype by deletion of ?7 nicotinic acetylcholine receptor: Role of BDNF-TrkB in nucleus accumbens.	Pubmed	0.01812	20.89	0.0417	0.3181	2	4	CHRNA7,CHRFAM7A
Pubmed	34910920	Cholinergic feedback to bipolar cells contributes to motion detection in the mouse retina.	Pubmed	0.01812	20.89	0.0417	0.3181	2	4	CHRNA7,CHRFAM7A
Pubmed	28202387	Varenicline enhances oxidized LDL uptake by increasing expression of LOX-1 and CD36 scavenger receptors through ?7 nAChR in macrophages.	Pubmed	0.01812	20.89	0.0417	0.3181	2	4	CHRNA7,CHRFAM7A
Pubmed	16025117	Stimulation of the vagus nerve attenuates macrophage activation by activating the Jak2-STAT3 signaling pathway.	Pubmed	0.01812	20.89	0.0417	0.3181	2	4	CHRNA7,CHRFAM7A
Pubmed	22577141	Sperm epidermal growth factor receptor (EGFR) mediates ?7 acetylcholine receptor (AChR) activation to promote fertilization.	Pubmed	0.01812	20.89	0.0417	0.3181	2	4	CHRNA7,CHRFAM7A
Pubmed	30670317	Non-canonical cholinergic anti-inflammatory pathway-mediated activation of peritoneal macrophages induces Hes1 and blocks ischemia/reperfusion injury in the kidney.	Pubmed	0.01812	20.89	0.0417	0.3181	2	4	CHRNA7,CHRFAM7A
Pubmed	28529954		Pubmed	0.01812	20.89	0.0417	0.3181	2	4	CHRNA7,CHRFAM7A
Pubmed	31883789	Human-Specific ARHGAP11B Acts in Mitochondria to Expand Neocortical Progenitors by Glutaminolysis.	Pubmed	0.01812	20.89	0.0417	0.3181	2	4	ARHGAP11A,ARHGAP11B
Pubmed	11912199	Accelerated plaque accumulation, associative learning deficits, and up-regulation of alpha 7 nicotinic receptor protein in transgenic mice co-expressing mutant human presenilin 1 and amyloid precursor proteins.	Pubmed	0.01812	20.89	0.0417	0.3181	2	4	CHRNA7,CHRFAM7A
Pubmed	27834689	Nicotine Accelerates Atherosclerosis in Apolipoprotein E-Deficient Mice by Activating ?7 Nicotinic Acetylcholine Receptor on Mast Cells.	Pubmed	0.01812	20.89	0.0417	0.3181	2	4	CHRNA7,CHRFAM7A
Pubmed	28955208	Nicotinic Acetylcholine Receptor ?9 and ?10 Subunits Are Expressed in the Brain of Mice.	Pubmed	0.01812	20.89	0.0417	0.3181	2	4	CHRNA7,CHRFAM7A
Pubmed	24561218	Localization of ?7 nicotinic acetylcholine receptor mRNA and protein within the cholinergic anti-inflammatory pathway.	Pubmed	0.01812	20.89	0.0417	0.3181	2	4	CHRNA7,CHRFAM7A
Pubmed	21406211	Dynamic alterations of gene expression of nicotinic acetylcholine receptor ?7, ?4 and ?2 subunits in an acute MPTP-lesioned mouse model.	Pubmed	0.01812	20.89	0.0417	0.3181	2	4	CHRNA7,CHRFAM7A
Pubmed	28725182	Canonical and Novel Non-Canonical Cholinergic Agonists Inhibit ATP-Induced Release of Monocytic Interleukin-1? via Different Combinations of Nicotinic Acetylcholine Receptor Subunits ?7, ?9 and ?10.	Pubmed	0.01812	20.89	0.0417	0.3181	2	4	CHRNA7,CHRFAM7A
Pubmed	24133259	The prion protein ligand, stress-inducible phosphoprotein 1, regulates amyloid-? oligomer toxicity.	Pubmed	0.01812	20.89	0.0417	0.3181	2	4	CHRNA7,CHRFAM7A
Pubmed	19573576	Specific subtypes of nicotinic cholinergic receptors involved in sympathetic and parasympathetic cardiovascular responses.	Pubmed	0.01812	20.89	0.0417	0.3181	2	4	CHRNA7,CHRFAM7A
Pubmed	27572255	Nicotinic ?7 receptor inhibits the acylation stimulating protein?induced production of monocyte chemoattractant protein?1 and keratinocyte?derived chemokine in adipocytes by modulating the p38 kinase and nuclear factor??B signaling pathways.	Pubmed	0.01812	20.89	0.0417	0.3181	2	4	CHRNA7,CHRFAM7A
Pubmed	25816313	?7 Nicotinic acetylcholine receptor-specific antibody induces inflammation and amyloid ?42 accumulation in the mouse brain to impair memory.	Pubmed	0.01812	20.89	0.0417	0.3181	2	4	CHRNA7,CHRFAM7A
Pubmed	36924763	Subcellular mRNA localization and local translation of Arhgap11a in radial glial progenitors regulates cortical development.	Pubmed	0.01812	20.89	0.0417	0.3181	2	4	ARHGAP11A,ARHGAP11B
Pubmed	33239400	Implications of Oligomeric Amyloid-Beta (oA?	Pubmed	0.01812	20.89	0.0417	0.3181	2	4	CHRNA7,CHRFAM7A
Pubmed	19481555	In vivo effects of 3-iodocytisine: pharmacological and genetic analysis of hypothermia and evaluation of chronic treatment on nicotinic binding sites.	Pubmed	0.01812	20.89	0.0417	0.3181	2	4	CHRNA7,CHRFAM7A
Pubmed	23979021	MicroRNA-124 mediates the cholinergic anti-inflammatory action through inhibiting the production of pro-inflammatory cytokines.	Pubmed	0.01812	20.89	0.0417	0.3181	2	4	CHRNA7,CHRFAM7A
Pubmed	9495872	Sensitivity to the seizure-inducing effects of nicotine is associated with strain-specific variants of the alpha 5 and alpha 7 nicotinic receptor subunit genes.	Pubmed	0.01812	20.89	0.0417	0.3181	2	4	CHRNA7,CHRFAM7A
Pubmed	11222635	Molecular and physiological diversity of nicotinic acetylcholine receptors in the midbrain dopaminergic nuclei.	Pubmed	0.01812	20.89	0.0417	0.3181	2	4	CHRNA7,CHRFAM7A
Pubmed	18036335	Subunit-selective role of the M3 transmembrane domain of the nicotinic acetylcholine receptor in channel gating.	Pubmed	0.01812	20.89	0.0417	0.3181	2	4	CHRNA7,CHRFAM7A
Pubmed	27752043	Nicotinic acetylcholine receptor agonist attenuates ILC2-dependent airway hyperreactivity.	Pubmed	0.01812	20.89	0.0417	0.3181	2	4	CHRNA7,CHRFAM7A
Pubmed	18568021	Rapid and modifiable neurotransmitter receptor dynamics at a neuronal synapse in vivo.	Pubmed	0.01812	20.89	0.0417	0.3181	2	4	CHRNA7,CHRFAM7A
Pubmed	28349965	The nicotinic acetylcholine receptor ?7 subunit is an essential negative regulator of bone mass.	Pubmed	0.01812	20.89	0.0417	0.3181	2	4	CHRNA7,CHRFAM7A
Pubmed	20974182	Role of mouse cerebellar nicotinic acetylcholine receptor (nAChR) ?(4)?(2)- and ?(7) subtypes in the behavioral cross-tolerance between nicotine and ethanol-induced ataxia.	Pubmed	0.01812	20.89	0.0417	0.3181	2	4	CHRNA7,CHRFAM7A
Pubmed	35431807	Comparison of the Anti-inflammatory Properties of Two Nicotinic Acetylcholine Receptor Ligands, Phosphocholine and	Pubmed	0.01812	20.89	0.0417	0.3181	2	4	CHRNA7,CHRFAM7A
Pubmed	25352741	Acetylcholine receptors in the retinas of the ?7 nicotinic acetylcholine receptor knockout mouse.	Pubmed	0.01812	20.89	0.0417	0.3181	2	4	CHRNA7,CHRFAM7A
Pubmed	12059039	Upregulation of neuronal nicotinic receptor subunits alpha4, beta2, and alpha7 in transgenic mice overexpressing human acetylcholinesterase.	Pubmed	0.01812	20.89	0.0417	0.3181	2	4	CHRNA7,CHRFAM7A
Pubmed	27103432	Loss of MeCP2 in cholinergic neurons causes part of RTT-like phenotypes via ?7 receptor in hippocampus.	Pubmed	0.01812	20.89	0.0417	0.3181	2	4	CHRNA7,CHRFAM7A
Pubmed	25071454	Functional imaging of cortical feedback projections to the olfactory bulb.	Pubmed	0.01812	20.89	0.0417	0.3181	2	4	CHRNA7,CHRFAM7A
Pubmed	35352063	B lymphocyte-derived acetylcholine limits steady-state and emergency hematopoiesis.	Pubmed	0.01812	20.89	0.0417	0.3181	2	4	CHRNA7,CHRFAM7A
Pubmed	18848921	IgE-induced degranulation of mucosal mast cells is negatively regulated via nicotinic acetylcholine receptors.	Pubmed	0.01812	20.89	0.0417	0.3181	2	4	CHRNA7,CHRFAM7A
Pubmed	18184829	Differential role of nicotinic acetylcholine receptor subunits in physical and affective nicotine withdrawal signs.	Pubmed	0.01812	20.89	0.0417	0.3181	2	4	CHRNA7,CHRFAM7A
Pubmed	28941191	Activating ?7 nicotinic acetylcholine receptor inhibits NLRP3 inflammasome through regulation of ?-arrestin-1.	Pubmed	0.01812	20.89	0.0417	0.3181	2	4	CHRNA7,CHRFAM7A
Pubmed	12438103	Functional nicotinic acetylcholine receptor expression on stem and progenitor cells of the early embryonic nervous system.	Pubmed	0.01812	20.89	0.0417	0.3181	2	4	CHRNA7,CHRFAM7A
Pubmed	10332034	Large genomic duplicons map to sites of instability in the Prader-Willi/Angelman syndrome chromosome region (15q11-q13).	Pubmed	0.01812	20.89	0.0417	0.3181	2	4	WHAMMP2,HERC2P9
Pubmed	32204458	Why Does Knocking Out NACHO, But Not RIC3, Completely Block Expression of ?7 Nicotinic Receptors in Mouse Brain?	Pubmed	0.01812	20.89	0.0417	0.3181	2	4	CHRNA7,CHRFAM7A
Pubmed	20128845	Engineering neuronal nicotinic acetylcholine receptors with functional sensitivity to alpha-bungarotoxin: a novel alpha3-knock-in mouse.	Pubmed	0.01812	20.89	0.0417	0.3181	2	4	CHRNA7,CHRFAM7A
Pubmed	22473653	Prenatal ablation of nicotinic receptor alpha7 cell lineages produces lumbosacral spina bifida the severity of which is modified by choline and nicotine exposure.	Pubmed	0.01812	20.89	0.0417	0.3181	2	4	CHRNA7,CHRFAM7A
Pubmed	25049388	Denervation protects limbs from inflammatory arthritis via an impact on the microvasculature.	Pubmed	0.01812	20.89	0.0417	0.3181	2	4	CHRNA7,CHRFAM7A
Pubmed	15963492	Nicotinic receptors regulate B lymphocyte activation and immune response.	Pubmed	0.03017	34.78	0.06714	0.5122	2	5	CHRNA7,CHRFAM7A
Pubmed	17434683	Postnatal upregulation of alpha4 and alpha3 nicotinic receptor subunits in the brain of alpha7 nicotinic receptor-deficient mice.	Pubmed	0.03017	34.78	0.06714	0.5122	2	5	CHRNA7,CHRFAM7A
Pubmed	18458158	Presynaptic type III neuregulin1-ErbB signaling targets {alpha}7 nicotinic acetylcholine receptors to axons.	Pubmed	0.03017	34.78	0.06714	0.5122	2	5	CHRNA7,CHRFAM7A
Pubmed	15549469	Mapping of putative ether-anesthesia resistance gene using C57BL/6J and MSM/Ms mouse strains.	Pubmed	0.03017	34.78	0.06714	0.5122	2	5	CHRNA7,CHRFAM7A
Pubmed	28822039	Stimulation of nAchR?7 Receptor Inhibits TNF Synthesis and Secretion in Response to LPS Treatment of Mast Cells by Targeting ERK1/2 and TACE Activation.	Pubmed	0.03017	34.78	0.06714	0.5122	2	5	CHRNA7,CHRFAM7A
Pubmed	24607281	Subsynaptic localization of nicotinic acetylcholine receptor subunits: a comparative study in the mouse and rat striatum.	Pubmed	0.03017	34.78	0.06714	0.5122	2	5	CHRNA7,CHRFAM7A
Pubmed	24049141	Decrease in neuronal nicotinic acetylcholine receptor subunit and PSD-93 transcript levels in the male mouse MPG after cavernous nerve injury or explant culture.	Pubmed	0.03017	34.78	0.06714	0.5122	2	5	CHRNA7,CHRFAM7A
Pubmed	19118188	Picomolar amyloid-beta positively modulates synaptic plasticity and memory in hippocampus.	Pubmed	0.03017	34.78	0.06714	0.5122	2	5	CHRNA7,CHRFAM7A
Pubmed	11404397	Beta-amyloid activates the mitogen-activated protein kinase cascade via hippocampal alpha7 nicotinic acetylcholine receptors: In vitro and in vivo mechanisms related to Alzheimer's disease.	Pubmed	0.03017	34.78	0.06714	0.5122	2	5	CHRNA7,CHRFAM7A
Pubmed	15489024	Role of neuronal nicotinic receptors in the effects of nicotine and ethanol on contextual fear conditioning.	Pubmed	0.03017	34.78	0.06714	0.5122	2	5	CHRNA7,CHRFAM7A
Pubmed	12079404	Dystrophin stabilizes alpha 3- but not alpha 7-containing nicotinic acetylcholine receptor subtypes at the postsynaptic apparatus in the mouse superior cervical ganglion.	Pubmed	0.03017	34.78	0.06714	0.5122	2	5	CHRNA7,CHRFAM7A
Pubmed	20377613	Biochemical and functional properties of distinct nicotinic acetylcholine receptors in the superior cervical ganglion of mice with targeted deletions of nAChR subunit genes.	Pubmed	0.03017	34.78	0.06714	0.5122	2	5	CHRNA7,CHRFAM7A
Pubmed	24837029	A hippocampal nicotinic acetylcholine alpha 7-containing receptor complex is linked to memory retrieval in the multiple-T-maze in C57BL/6j mice.	Pubmed	0.03017	34.78	0.06714	0.5122	2	5	CHRNA7,CHRFAM7A
Pubmed	21143907	TTF-1 regulates ?5 nicotinic acetylcholine receptor (nAChR) subunits in proximal and distal lung epithelium.	Pubmed	0.03017	34.78	0.06714	0.5122	2	5	CHRNA7,CHRFAM7A
Pubmed	25127677	Nicotine promotes initiation and progression of KRAS-induced pancreatic cancer via Gata6-dependent dedifferentiation of acinar cells in mice.	Pubmed	0.03017	34.78	0.06714	0.5122	2	5	CHRNA7,CHRFAM7A
Pubmed	7601470	Cloning and mapping of the mouse alpha 7-neuronal nicotinic acetylcholine receptor.	Pubmed	0.03017	34.78	0.06714	0.5122	2	5	CHRNA7,CHRFAM7A
Pubmed	28398760		Pubmed	0.03017	34.78	0.06714	0.5122	2	5	CHRNA7,CHRFAM7A
Pubmed	9602068	Characterisation of the mouse homologue of CD151 (PETA-3/SFA-1); genomic structure, chromosomal localisation and identification of 2 novel splice forms.	Pubmed	0.0452	52.11	0.09814	0.7486	2	6	CHRNA7,CHRFAM7A
Pubmed	19246390	A role for LYNX2 in anxiety-related behavior.	Pubmed	0.0452	52.11	0.09814	0.7486	2	6	CHRNA7,CHRFAM7A
Pubmed	32521265	Hippocampal Interneuronal ?7 nAChRs Modulate Theta Oscillations in Freely Moving Mice.	Pubmed	0.0452	52.11	0.09814	0.7486	2	6	CHRNA7,CHRFAM7A
Pubmed	9730612	Expressed copies of the MN7 (D15F37) gene family map close to the common deletion breakpoints in the Prader-Willi/Angelman syndromes.	Pubmed	0.0452	52.11	0.09814	0.7486	2	6	HERC2P3,HERC2P2
Pubmed	21485013	?4?2 nicotinic acetylcholine receptors in the early postnatal mouse superior cervical ganglion.	Pubmed	0.0452	52.11	0.09814	0.7486	2	6	CHRNA7,CHRFAM7A
Pubmed	23613527	Single-channel properties of ?3?4, ?3?4?5 and ?3?4?2 nicotinic acetylcholine receptors in mice lacking specific nicotinic acetylcholine receptor subunits.	Pubmed	0.0452	52.11	0.09814	0.7486	2	6	CHRNA7,CHRFAM7A
Pubmed	10095079	Developmental changes in nicotinic receptor mRNAs and responses to nicotine in the suprachiasmatic nucleus and other brain regions.	Pubmed	0.0452	52.11	0.09814	0.7486	2	6	CHRNA7,CHRFAM7A
Pubmed	15922075	Performance of alpha7 nicotinic receptor null mutants is impaired in appetitive learning measured in a signaled nose poke task.	Pubmed	0.0452	52.11	0.09814	0.7486	2	6	CHRNA7,CHRFAM7A
Pubmed	16033766	Temporal-spatial expression and transcriptional regulation of alpha7 nicotinic acetylcholine receptor by thyroid transcription factor-1 and early growth response factor-1 during murine lung development.	Pubmed	0.0452	52.11	0.09814	0.7486	2	6	CHRNA7,CHRFAM7A
Pubmed	11906696	Novel modulation of neuronal nicotinic acetylcholine receptors by association with the endogenous prototoxin lynx1.	Pubmed	0.0452	52.11	0.09814	0.7486	2	6	CHRNA7,CHRFAM7A
Pubmed	23811311	Subunit composition and kinetics of the Renshaw cell heteromeric nicotinic receptors.	Pubmed	0.0452	52.11	0.09814	0.7486	2	6	CHRNA7,CHRFAM7A
Pubmed	9580980	Evolution of nicotinic acetylcholine receptor subunits.	Pubmed	0.0452	52.11	0.09814	0.7486	2	6	CHRNA7,CHRFAM7A
Pubmed	25948261	Changes in Nicotinic Neurotransmission during Enteric Nervous System Development.	Pubmed	0.0452	52.11	0.09814	0.7486	2	6	CHRNA7,CHRFAM7A
Pubmed	16025111	Regulation of NMDA receptor trafficking by amyloid-beta.	Pubmed	0.0632	72.87	0.1362	1.039	2	7	CHRNA7,CHRFAM7A
Pubmed	8563774	Distribution of neuronal nicotinic acetylcholine receptor gene restriction fragment length polymorphisms in inbred and partially inbred mice.	Pubmed	0.0632	72.87	0.1362	1.039	2	7	CHRNA7,CHRFAM7A
Pubmed	17898222	Nicotine regulates multiple synaptic proteins by inhibiting proteasomal activity.	Pubmed	0.0632	72.87	0.1362	1.039	2	7	CHRNA7,CHRFAM7A
Pubmed	25683697	The interaction between maternal immune activation and alpha 7 nicotinic acetylcholine receptor in regulating behaviors in the offspring.	Pubmed	0.0632	72.87	0.1362	1.039	2	7	CHRNA7,CHRFAM7A
Pubmed	29358666	Inhibitory circuit gating of auditory critical-period plasticity.	Pubmed	0.08418	97.06	0.1801	1.374	2	8	CHRNA7,CHRFAM7A
Pubmed	18387948	PATE gene clusters code for multiple, secreted TFP/Ly-6/uPAR proteins that are expressed in reproductive and neuron-rich tissues and possess neuromodulatory activity.	Pubmed	0.08418	97.06	0.1801	1.374	2	8	CHRNA7,CHRFAM7A
Pubmed	12475935	POTE, a highly homologous gene family located on numerous chromosomes and expressed in prostate, ovary, testis, placenta, and prostate cancer.	Pubmed	0.08418	97.06	0.1801	1.374	2	8	POTEB3,POTEB2
Pubmed	22666322	Nicotinic receptor Alpha7 expression during tooth morphogenesis reveals functional pleiotropy.	Pubmed	0.08418	97.06	0.1801	1.374	2	8	CHRNA7,CHRFAM7A
Pubmed	28112735	Nicotine reverses hypofrontality in animal models of addiction and schizophrenia.	Pubmed	0.1081	124.6	0.2295	1.751	2	9	CHRNA7,CHRFAM7A
Pubmed	17554679	Analysis of a new allele of limb deformity (ld) reveals tissue- and age-specific transcriptional effects of the Ld Global Control Region.	Pubmed	0.1081	124.6	0.2295	1.751	2	9	ARHGAP11A,ARHGAP11B
Pubmed	19228980	Rodent habenulo-interpeduncular pathway expresses a large variety of uncommon nAChR subtypes, but only the alpha3beta4* and alpha3beta3beta4* subtypes mediate acetylcholine release.	Pubmed	0.1081	124.6	0.2295	1.751	2	9	CHRNA7,CHRFAM7A
Pubmed	22647603	Sources of energy for gating by neurotransmitters in acetylcholine receptor channels.	Pubmed	0.1081	124.6	0.2295	1.751	2	9	CHRNA7,CHRFAM7A
Pubmed	17675251	Enhanced serum antigen-specific IgG1 and proinflammatory cytokine production in nicotinic acetylcholine receptor alpha7 subunit gene knockout mice.	Pubmed	0.135	155.6	0.2845	2.17	2	10	CHRNA7,CHRFAM7A
Pubmed	18162309	Regulation of sympathetic neuron differentiation by endogenous nerve growth factor and neurotrophin-3.	Pubmed	0.135	155.6	0.2845	2.17	2	10	CHRNA7,CHRFAM7A
Pubmed	25093893	Nicotinic receptor Alpha7 expression during mouse adrenal gland development.	Pubmed	0.135	155.6	0.2845	2.17	2	10	CHRNA7,CHRFAM7A
Pubmed	35087060	Cholinergic signals preserve haematopoietic stem cell quiescence during regenerative haematopoiesis.	Pubmed	0.135	155.6	0.2845	2.17	2	10	CHRNA7,CHRFAM7A
Pubmed	27113764	The antiobesity factor WDTC1 suppresses adipogenesis via the CRL4WDTC1 E3 ligase.	Pubmed	0.1433	165.2	0.3015	2.299	6	453	GOLGA8J,GOLGA8K,GOLGA8N,GOLGA8M,GOLGA8H,GOLGA8O
Pubmed	12225896	Differential expression of nicotinic acetylcholine receptor subunits in fetal and neonatal mouse thymus.	Pubmed	0.1648	190	0.3448	2.63	2	11	CHRNA7,CHRFAM7A
Pubmed	35276096	A cholinergic neuroskeletal interface promotes bone formation during postnatal growth and exercise.	Pubmed	0.1648	190	0.3448	2.63	2	11	CHRNA7,CHRFAM7A
Pubmed	23396188	Beta-catenin (CTNNB1) induces Bmp expression in urogenital sinus epithelium and participates in prostatic bud initiation and patterning.	Pubmed	0.1648	190	0.3448	2.63	2	11	CHRNA7,CHRFAM7A
Pubmed	26079645	Developmental alterations of the septohippocampal cholinergic projection in a lissencephalic mouse model.	Pubmed	0.1975	227.7	0.4126	3.147	2	12	CHRNA7,CHRFAM7A
Pubmed	20498043	Acetylcholine negatively regulates development of the neuromuscular junction through distinct cellular mechanisms.	Pubmed	0.2332	268.8	0.4862	3.708	2	13	CHRNA7,CHRFAM7A
Pubmed	33938018	Expression of human-specific ARHGAP11B in mice leads to neocortex expansion and increased memory flexibility.	Pubmed	0.2717	313.3	0.5655	4.314	2	14	ARHGAP11A,ARHGAP11B
Pubmed	8838678	Analysis of nicotinic acetylcholine receptor subunits in the cochlea of the mouse.	Pubmed	0.3132	361.1	0.6506	4.963	2	15	CHRNA7,CHRFAM7A
Pubmed	32708537	The Constitutive Lack of ?7 Nicotinic Receptor Leads to Metabolic Disorders in Mouse.	Pubmed	0.4548	524.4	0.9431	7.194	2	18	CHRNA7,CHRFAM7A
Pubmed	34518365	Glycogen Synthase Kinase 3 Regulates the Genesis of Displaced Retinal Ganglion Cells3.	Pubmed	0.6836	788.1	1.415	10.79	2	22	CHRNA7,CHRFAM7A
Pubmed	9205841	Prediction of the coding sequences of unidentified human genes. VII. The complete sequences of 100 new cDNA clones from brain which can code for large proteins in vitro.	Pubmed	0.8245	950.6	1.704	13	3	104	HERC2P9,HERC2P2,HERC2
Pubmed	16280085	Genetic mapping of putative Chrna7 and Luzp2 neuronal transcriptional enhancers due to impact of a transgene-insertion and 6.8 Mb deletion in a mouse model of Prader-Willi and Angelman syndromes.	Pubmed	0.9574	1000	1.975	15.06	2	26	CHRNA7,CHRFAM7A
Pubmed	30196744	ATG5 is required for B cell polarization and presentation of particulate antigens.	Pubmed	1.424	1000	2.545	19.42	6	701	GOLGA8J,GOLGA8K,GOLGA8N,GOLGA8M,GOLGA8H,GOLGA8O
Pubmed	28671696	Spatiotemporal profile of postsynaptic interactomes integrates components of complex brain disorders.	Pubmed	1.452	1000	2.545	19.42	7	963	GOLGA8J,GOLGA8K,GOLGA8N,GOLGA8M,GOLGA8H,HERC2,GOLGA8O
Pubmed	31432227	Associations between genetic variations and global motion perception.	Pubmed	1.757	1000	2.545	19.42	1	1	CHRNA7
Pubmed	29305655	CHRFAM7A gene expression in schizophrenia: clinical correlates and the effect of antipsychotic treatment.	Pubmed	1.757	1000	2.545	19.42	1	1	CHRFAM7A
Pubmed	30710073	iPSC model of CHRFAM7A effect on ?7 nicotinic acetylcholine receptor function in the human context.	Pubmed	1.757	1000	2.545	19.42	1	1	CHRFAM7A
Pubmed	31707211	Alpha7 nicotinic acetylcholine receptors and neural network synaptic transmission in human induced pluripotent stem cell-derived neurons.	Pubmed	1.757	1000	2.545	19.42	1	1	CHRNA7
Pubmed	15226316	Soluble, oligomeric, and ligand-binding extracellular domain of the human alpha7 acetylcholine receptor expressed in yeast: replacement of the hydrophobic cysteine loop by the hydrophilic loop of the ACh-binding protein enhances protein solubility.	Pubmed	1.757	1000	2.545	19.42	1	1	CHRNA7
Pubmed	17286584	The beta-amyloid protein of Alzheimer's disease binds to membrane lipids but does not bind to the alpha7 nicotinic acetylcholine receptor.	Pubmed	1.757	1000	2.545	19.42	1	1	CHRNA7
Pubmed	15153943	Regulation of Chk2 gene expression in lymphoid malignancies: involvement of epigenetic mechanisms in Hodgkin's lymphoma cell lines.	Pubmed	1.757	1000	2.545	19.42	1	1	CHEK2P2
Pubmed	31583530	Acetylcholinesterase inhibitors targeting the cholinergic anti-inflammatory pathway: a new therapeutic perspective in aging-related disorders.	Pubmed	1.757	1000	2.545	19.42	1	1	CHRFAM7A
Pubmed	29129316	Functional Consequences of CHRNA7 Copy-Number Alterations in Induced Pluripotent Stem Cells and Neural Progenitor Cells.	Pubmed	1.757	1000	2.545	19.42	1	1	CHRNA7
Pubmed	19506073	Glutamine 57 at the complementary binding site face is a key determinant of morantel selectivity for {alpha}7 nicotinic receptors.	Pubmed	1.757	1000	2.545	19.42	1	1	CHRNA7
Pubmed	25056953	The duplicated ?7 subunits assemble and form functional nicotinic receptors with the full-length ?7.	Pubmed	1.757	1000	2.545	19.42	1	1	CHRNA7
Pubmed	21390272	Blockade of neuronal ?7-nAChR by ?-conotoxin ImI explained by computational scanning and energy calculations.	Pubmed	1.757	1000	2.545	19.42	1	1	CHRNA7
Pubmed	21840925	15q11.2-13.3 chromatin analysis reveals epigenetic regulation of CHRNA7 with deficiencies in Rett and autism brain.	Pubmed	1.757	1000	2.545	19.42	1	1	CHRNA7
Pubmed	28123345	The Protective Effect of Alpha 7 Nicotinic Acetylcholine Receptor Activation on Critical Illness and Its Mechanism.	Pubmed	1.757	1000	2.545	19.42	1	1	CHRNA7
Pubmed	30809632	Identification of long non-coding RNA HERC2P2 as a tumor suppressor in glioma.	Pubmed	1.757	1000	2.545	19.42	1	1	HERC2P2
Pubmed	23802200	Inter-residue coupling contributes to high-affinity subtype-selective binding of ?-bungarotoxin to nicotinic receptors.	Pubmed	1.757	1000	2.545	19.42	1	1	CHRNA7
Pubmed	23800261	Complex between ?-bungarotoxin and an ?7 nicotinic receptor ligand-binding domain chimaera.	Pubmed	1.757	1000	2.545	19.42	1	1	CHRNA7
Pubmed	36627169		Pubmed	1.757	1000	2.545	19.42	1	1	CHRFAM7A
Pubmed	24787912	Ordered subset analysis of copy number variation association with age at onset of Alzheimer's disease.	Pubmed	1.757	1000	2.545	19.42	1	1	CHRFAM7A
Pubmed	32234761	Structure and allosteric activity of a single-disulfide conopeptide from	Pubmed	1.757	1000	2.545	19.42	1	1	CHRNA7
Pubmed	10720573	Structure of the highly conserved HERC2 gene and of multiple partially duplicated paralogs in human.	Pubmed	1.757	1000	2.545	19.42	1	1	HERC2
Pubmed	22556416	Potential state-selective hydrogen bond formation can modulate activation and desensitization of the ?7 nicotinic acetylcholine receptor.	Pubmed	1.757	1000	2.545	19.42	1	1	CHRNA7
Pubmed	25473097	CHRFAM7A, a human-specific and partially duplicated ?7-nicotinic acetylcholine receptor gene with the potential to specify a human-specific inflammatory response to injury.	Pubmed	1.757	1000	2.545	19.42	1	1	CHRFAM7A
Pubmed	27766701	Alpha-7 nicotinic acetylcholine receptor (nAChR) agonist inhibits the development of endometriosis by regulating inflammation.	Pubmed	1.757	1000	2.545	19.42	1	1	CHRNA7
Pubmed	37175461		Pubmed	1.757	1000	2.545	19.42	1	1	ARHGAP11A
Pubmed	19630919	Cell specific synovial expression of nicotinic alpha 7 acetylcholine receptor in rheumatoid arthritis and psoriatic arthritis.	Pubmed	1.757	1000	2.545	19.42	1	1	CHRNA7
Pubmed	27249957	CHRNA7 Polymorphisms and Dementia Risk: Interactions with Apolipoprotein ?4 and Cigarette Smoking.	Pubmed	1.757	1000	2.545	19.42	1	1	CHRNA7
Pubmed	36966906		Pubmed	1.757	1000	2.545	19.42	1	1	CHRNA7
Pubmed	31124564	Resolving the Insertion Sites of Polymorphic Duplications Reveals a HERC2 Haplotype under Selection.	Pubmed	1.757	1000	2.545	19.42	1	1	HERC2
Pubmed	30924722	Association of a Functional Polymorphism in the	Pubmed	1.757	1000	2.545	19.42	1	1	CHRFAM7A
Pubmed	11455129	Association analysis of the partially duplicated alpha7 nicotinic acetylcholine receptor genetic variant and Alzheimer's disease.	Pubmed	1.757	1000	2.545	19.42	1	1	CHRNA7
Pubmed	18545269	The copy number variant involving part of the alpha7 nicotinic receptor gene contains a polymorphic inversion.	Pubmed	1.757	1000	2.545	19.42	1	1	CHRNA7
Pubmed	18393235	[The transmission disequilibrium analysis between neuronal nicotinic acetylcholine receptor alpha 7 subunit gene polymorphisms and schizophrenia].	Pubmed	1.757	1000	2.545	19.42	1	1	CHRNA7
Pubmed	15807899	Expression of the alpha7 nicotinic acetylcholine receptor in human lung cells.	Pubmed	1.757	1000	2.545	19.42	1	1	CHRNA7
Pubmed	32303780	CHRFAM7A reduces monocyte/macrophage migration and colony formation in vitro.	Pubmed	1.757	1000	2.545	19.42	1	1	CHRFAM7A
Pubmed	33405023	CHRFAM7A Overexpression Attenuates Cerebral Ischemia-Reperfusion Injury via Inhibiting Microglia Pyroptosis Mediated by the NLRP3/Caspase-1 pathway.	Pubmed	1.757	1000	2.545	19.42	1	1	CHRFAM7A
Pubmed	16563701	Population-based and family-based association studies of an (AC)n dinucleotide repeat in alpha-7 nicotinic receptor subunit gene and schizophrenia.	Pubmed	1.757	1000	2.545	19.42	1	1	CHRNA7
Pubmed	24609617	The alpha 7 nicotinic receptor agonist PHA-543613 hydrochloride inhibits Porphyromonas gingivalis-induced expression of interleukin-8 by oral keratinocytes.	Pubmed	1.757	1000	2.545	19.42	1	1	CHRNA7
Pubmed	36098218	Human-specific ARHGAP11B ensures human-like basal progenitor levels in hominid cerebral organoids.	Pubmed	1.757	1000	2.545	19.42	1	1	ARHGAP11B
Pubmed	14569275	The promoter -194 C polymorphism of the nicotinic alpha 7 receptor gene has a protective effect against the P50 sensory gating deficit.	Pubmed	1.757	1000	2.545	19.42	1	1	CHRNA7
Pubmed	16307758	Channel opening motion of alpha7 nicotinic acetylcholine receptor as suggested by normal mode analysis.	Pubmed	1.757	1000	2.545	19.42	1	1	CHRNA7
Pubmed	20518839	Genomic polymorphisms within alpha 7 nicotinic acetylcholine receptor and severe sepsis in Chinese Han population.	Pubmed	1.757	1000	2.545	19.42	1	1	CHRNA7
Pubmed	12509811	Alzheimer's disease is associated with a selective increase in alpha7 nicotinic acetylcholine receptor immunoreactivity in astrocytes.	Pubmed	1.757	1000	2.545	19.42	1	1	CHRNA7
Pubmed	25092899	Usefulness of ?7 nicotinic receptor messenger RNA levels in peripheral blood mononuclear cells as a marker for cholinergic antiinflammatory pathway activity in septic patients: results of a pilot study.	Pubmed	1.757	1000	2.545	19.42	1	1	CHRNA7
Pubmed	31228282	Structural effects of divalent calcium cations on the ?7 nicotinic acetylcholine receptor: A molecular dynamics simulation study.	Pubmed	1.757	1000	2.545	19.42	1	1	CHRNA7
Pubmed	19082523	Differentiating nicotine- versus schizophrenia-associated decreases of the alpha7 nicotinic acetylcholine receptor transcript, CHRFAM7A, in peripheral blood lymphocytes.	Pubmed	1.757	1000	2.545	19.42	1	1	CHRFAM7A
Pubmed	26818865	The Role of ?7 Nicotinic Acetylcholine Receptors and ?7-Specific Antibodies in Neuroinflammation Related to Alzheimer Disease.	Pubmed	1.757	1000	2.545	19.42	1	1	CHRNA7
Pubmed	8145738	Human alpha 7 acetylcholine receptor: cloning of the alpha 7 subunit from the SH-SY5Y cell line and determination of pharmacological properties of native receptors and functional alpha 7 homomers expressed in Xenopus oocytes.	Pubmed	1.757	1000	2.545	19.42	1	1	CHRNA7
Pubmed	31828948	Chromosome 15q13.3 microduplications are associated with treatment refractory major depressive disorder.	Pubmed	1.757	1000	2.545	19.42	1	1	CHRNA7
Pubmed	34563047	Screening for Copy Number Variations of the 15q13.3 Hotspot in	Pubmed	1.757	1000	2.545	19.42	1	1	CHRNA7
Pubmed	18172690	Blue eye color in humans may be caused by a perfectly associated founder mutation in a regulatory element located within the HERC2 gene inhibiting OCA2 expression.	Pubmed	1.757	1000	2.545	19.42	1	1	HERC2
Pubmed	30359518	Closed-Locked and Apo-Resting State Structures of the Human ?7 Nicotinic Receptor: A Computational Study.	Pubmed	1.757	1000	2.545	19.42	1	1	CHRNA7
Pubmed	24986226	Regulation of tumor progression via the Snail-RKIP signaling pathway by nicotine exposure in head and neck squamous cell carcinoma.	Pubmed	1.757	1000	2.545	19.42	1	1	CHRNA7
Pubmed	35411094	The ZZ domain of HERC2 is a receptor of arginylated substrates.	Pubmed	1.757	1000	2.545	19.42	1	1	HERC2
Pubmed	19080531	[Expression of neuronal acetylcholine receptor alpha 7 (nAChRalpha7) in peripheral blood CD(4)(+) T lymphocytes from asthmatic children].	Pubmed	1.757	1000	2.545	19.42	1	1	CHRNA7
Pubmed	34067314	Structure, Dynamics, and Ligand Recognition of Human-Specific CHRFAM7A (Dup?7) Nicotinic Receptor Linked to Neuropsychiatric Disorders.	Pubmed	1.757	1000	2.545	19.42	1	1	CHRFAM7A
Pubmed	12020960	Expression of an alpha7 duplicate nicotinic acetylcholine receptor-related protein in human leukocytes.	Pubmed	1.757	1000	2.545	19.42	1	1	CHRNA7
Pubmed	32507381	Higher levels of ?7 nicotinic receptors, but not choline acetyltransferase, in the dorsolateral prefrontal cortex from a sub-group of patients with schizophrenia.	Pubmed	1.757	1000	2.545	19.42	1	1	CHRNA7
Pubmed	15531077	Identification of molecular variants at the promoter region of the human alpha 7 neuronal nicotinic acetylcholine receptor subunit gene but lack of association with schizophrenia.	Pubmed	1.757	1000	2.545	19.42	1	1	CHRNA7
Pubmed	33515545	The human-specific duplicated ?7 gene inhibits the ancestral ?7, negatively regulating nicotinic acetylcholine receptor-mediated transmitter release.	Pubmed	1.757	1000	2.545	19.42	1	1	CHRFAM7A
Pubmed	17504249	Novel alpha7 nicotinic receptor isoforms and deficient cholinergic transcription in schizophrenia.	Pubmed	1.757	1000	2.545	19.42	1	1	CHRNA7
Pubmed	17241116	The pharmacological activity of nicotine and nornicotine on nAChRs subtypes: relevance to nicotine dependence and drug discovery.	Pubmed	1.757	1000	2.545	19.42	1	1	CHRNA7
Pubmed	34143396	Studies on the role of alpha 7 nicotinic acetylcholine receptors in K562 cell proliferation and signaling.	Pubmed	1.757	1000	2.545	19.42	1	1	CHRNA7
Pubmed	26340537	Functional Impact of 14 Single Nucleotide Polymorphisms Causing Missense Mutations of Human ?7 Nicotinic Receptor.	Pubmed	1.757	1000	2.545	19.42	1	1	CHRNA7
Pubmed	23243086	Mutation of HERC2 causes developmental delay with Angelman-like features.	Pubmed	1.757	1000	2.545	19.42	1	1	HERC2
Pubmed	15885267	Volatile organic compounds inhibit human and rat neuronal nicotinic acetylcholine receptors expressed in Xenopus oocytes.	Pubmed	1.757	1000	2.545	19.42	1	1	CHRFAM7A
Pubmed	11891308	Some properties of human neuronal alpha 7 nicotinic acetylcholine receptors fused to the green fluorescent protein.	Pubmed	1.757	1000	2.545	19.42	1	1	CHRNA7
Pubmed	30642446	Anti-tumoral activity of the human-specific duplicated form of ?7-nicotinic receptor subunit in tobacco-induced lung cancer progression.	Pubmed	1.757	1000	2.545	19.42	1	1	CHRNA7
Pubmed	11891309	The single-channel properties of human acetylcholine alpha 7 receptors are altered by fusing alpha 7 to the green fluorescent protein.	Pubmed	1.757	1000	2.545	19.42	1	1	CHRNA7
Pubmed	12470124	Association of promoter variants in the alpha7 nicotinic acetylcholine receptor subunit gene with an inhibitory deficit found in schizophrenia.	Pubmed	1.757	1000	2.545	19.42	1	1	CHRNA7
Pubmed	35972579	Alpha7 nicotinic acetylcholine receptor expression in Sorafenib-resistant Hepatocellular carcinoma cells.	Pubmed	1.757	1000	2.545	19.42	1	1	CHRNA7
Pubmed	24391883	CHRNA7 polymorphisms and response to cholinesterase inhibitors in Alzheimer's disease.	Pubmed	1.757	1000	2.545	19.42	1	1	CHRNA7
Pubmed	34004182	Nicotinic ?7 acetylcholine receptor (?7nAChR) in human airway smooth muscle.	Pubmed	1.757	1000	2.545	19.42	1	1	CHRNA7
Pubmed	33956875	Effect of CHRFAM7A ?2bp gene variant on secondary inflammation after spinal cord injury.	Pubmed	1.757	1000	2.545	19.42	1	1	CHRFAM7A
Pubmed	31348980	Global proteomic profiling of the uniquely human CHRFAM7A gene in transgenic mouse brain.	Pubmed	1.757	1000	2.545	19.42	1	1	CHRFAM7A
Pubmed	10771023	Interaction of tobacco-specific toxicants with the neuronal alpha(7) nicotinic acetylcholine receptor and its associated mitogenic signal transduction pathway: potential role in lung carcinogenesis and pediatric lung disorders.	Pubmed	1.757	1000	2.545	19.42	1	1	CHRNA7
Pubmed	24362025	The activity of GAT107, an allosteric activator and positive modulator of ?7 nicotinic acetylcholine receptors (nAChR), is regulated by aromatic amino acids that span the subunit interface.	Pubmed	1.757	1000	2.545	19.42	1	1	CHRNA7
Pubmed	18800618	[Role of smoking and nicotine in neuropsychiatric disorders: evidence for therapeutic role of nicotinic acetylcholine receptors].	Pubmed	1.757	1000	2.545	19.42	1	1	CHRNA7
Pubmed	32640505	Profile of the Nicotinic Cholinergic Receptor Alpha 7 Subunit Gene Expression is Associated with Response to Varenicline Treatment.	Pubmed	1.757	1000	2.545	19.42	1	1	CHRNA7
Pubmed	22052086	Promoter methylation and tissue-specific transcription of the ?7 nicotinic receptor gene, CHRNA7.	Pubmed	1.757	1000	2.545	19.42	1	1	CHRNA7
Pubmed	34140070	[Rho GTPase-activating protein 11A (ARHGAP11A) is up-regulated in lung adenocarcinoma and positively associated with poor prognosis].	Pubmed	1.757	1000	2.545	19.42	1	1	ARHGAP11A
Pubmed	17498763	Nicotine promotes cell proliferation via alpha7-nicotinic acetylcholine receptor and catecholamine-synthesizing enzymes-mediated pathway in human colon adenocarcinoma HT-29 cells.	Pubmed	1.757	1000	2.545	19.42	1	1	CHRNA7
Pubmed	23553139	A transcript coding for a partially duplicated form of ?7 nicotinic acetylcholine receptor is absent from the CD4+ T-lymphocytes of patients with autosomal dominant nocturnal frontal lobe epilepsy (ADNFLE).	Pubmed	1.757	1000	2.545	19.42	1	1	CHRFAM7A
Pubmed	32571899	Novel loss-of-function mutation in	Pubmed	1.757	1000	2.545	19.42	1	1	HERC2
Pubmed	16461803	Immunologic role of the cholinergic anti-inflammatory pathway and the nicotinic acetylcholine alpha 7 receptor.	Pubmed	1.757	1000	2.545	19.42	1	1	CHRNA7
Pubmed	24386239	Cell cycle-dependent Rho GTPase activity dynamically regulates cancer cell motility and invasion in vivo.	Pubmed	1.757	1000	2.545	19.42	1	1	ARHGAP11A
Pubmed	15100704	Evidence of association between smoking and alpha7 nicotinic receptor subunit gene in schizophrenia patients.	Pubmed	1.757	1000	2.545	19.42	1	1	CHRNA7
Pubmed	14729237	Association study of the human partially duplicated alpha7 nicotinic acetylcholine receptor genetic variant with bipolar disorder.	Pubmed	1.757	1000	2.545	19.42	1	1	CHRNA7
Pubmed	26073323	Crystallization scale purification of ?7 nicotinic acetylcholine receptor from mammalian cells using a BacMam expression system.	Pubmed	1.757	1000	2.545	19.42	1	1	CHRNA7
Pubmed	19149910	CHRFAM7A copy number and 2-bp deletion polymorphisms and antisaccade performance.	Pubmed	1.757	1000	2.545	19.42	1	1	CHRFAM7A
Pubmed	26926428	Exploring the positive allosteric modulation of human ?7 nicotinic receptors from a single-channel perspective.	Pubmed	1.757	1000	2.545	19.42	1	1	CHRNA7
Pubmed	26979166	Modulatory effects of ?7 nAChRs on the immune system and its relevance for CNS disorders.	Pubmed	1.757	1000	2.545	19.42	1	1	CHRNA7
Pubmed	31048268	Effect of donepezil on the expression and responsiveness to LPS of CHRNA7 and CHRFAM7A in macrophages: A possible link to the cholinergic anti-inflammatory pathway.	Pubmed	1.757	1000	2.545	19.42	1	1	CHRFAM7A
Pubmed	11150893	Association study of a nicotinic receptor variant with schizophrenic disorders.	Pubmed	1.757	1000	2.545	19.42	1	1	CHRNA7
Pubmed	20463630	Evidence for association of the non-duplicated region of CHRNA7 gene with bipolar disorder but not with Schizophrenia.	Pubmed	1.757	1000	2.545	19.42	1	1	CHRNA7
Pubmed	19623583	Cholinergic modulation of angiogenesis: role of the 7 nicotinic acetylcholine receptor.	Pubmed	1.757	1000	2.545	19.42	1	1	CHRNA7
Pubmed	28477386	Persistent activation of ?7 nicotinic ACh receptors associated with stable induction of different desensitized states.	Pubmed	1.757	1000	2.545	19.42	1	1	CHRNA7
Pubmed	20926142	Expression of the ?7 nAChR subunit duplicate form (CHRFAM7A) is down-regulated in the monocytic cell line THP-1 on treatment with LPS.	Pubmed	1.757	1000	2.545	19.42	1	1	CHRFAM7A
Pubmed	18302933	Modelling of full-length human alpha4beta2 nicotinic receptor by fragmental approach and analysis of its binding modes.	Pubmed	1.757	1000	2.545	19.42	1	1	CHRNA7
Pubmed	21436057	The golgin coiled-coil proteins of the Golgi apparatus.	Pubmed	1.757	1000	2.545	19.42	1	1	GOLGA8O
Pubmed	29039603	Blockade of ?7 nicotinic acetylcholine receptors inhibit nicotine-induced tumor growth and vimentin expression in non-small cell lung cancer through MEK/ERK signaling way.	Pubmed	1.757	1000	2.545	19.42	1	1	CHRNA7
Pubmed	34320968	Altered neuronal physiology, development, and function associated with a common chromosome 15 duplication involving CHRNA7.	Pubmed	1.757	1000	2.545	19.42	1	1	CHRNA7
Pubmed	10206225	No evidence for linkage between schizophrenia and markers at chromosome 15q13-14.	Pubmed	1.757	1000	2.545	19.42	1	1	CHRNA7
Pubmed	26738519	At-Line Cellular Screening Methodology for Bioactives in Mixtures Targeting the ?7-Nicotinic Acetylcholine Receptor.	Pubmed	1.757	1000	2.545	19.42	1	1	CHRNA7
Pubmed	22270376	The nicotinic acetylcholine receptor ?7 in subcutaneous mature adipocytes: downregulation in human obesity and modulation by diet-induced weight loss.	Pubmed	1.757	1000	2.545	19.42	1	1	CHRNA7
Pubmed	28074940	Alpha7 nicotinic acetylcholine receptor is required for amyloid pathology in brain endothelial cells induced by Glycoprotein 120, methamphetamine and nicotine.	Pubmed	1.757	1000	2.545	19.42	1	1	CHRNA7
Pubmed	29376856	In vivo Depiction of ?7 Nicotinic Receptor Loss for Cognitive Decline in Alzheimer's Disease.	Pubmed	1.757	1000	2.545	19.42	1	1	CHRNA7
Pubmed	12049804	Evaluation of the positional candidate gene CHRNA7 at the juvenile myoclonic epilepsy locus (EJM2) on chromosome 15q13-14.	Pubmed	1.757	1000	2.545	19.42	1	1	CHRNA7
Pubmed	22775350	Identification of single gene deletions at 15q13.3: further evidence that CHRNA7 causes the 15q13.3 microdeletion syndrome phenotype.	Pubmed	1.757	1000	2.545	19.42	1	1	CHRNA7
Pubmed	26410356	Increased expression of ?7nAChR in chronic rhinosinusitis: The intranasal cholinergic anti-inflammatory hypothesis.	Pubmed	1.757	1000	2.545	19.42	1	1	CHRNA7
Pubmed	30006348	Interaction of the ?7-nicotinic subunit with its human-specific duplicated dup?7 isoform in mammalian cells: Relevance in human inflammatory responses.	Pubmed	1.757	1000	2.545	19.42	1	1	CHRNA7
Pubmed	22588665	Association between the 2-bp deletion polymorphism in the duplicated version of the alpha7 nicotinic receptor gene and P50 sensory gating.	Pubmed	1.757	1000	2.545	19.42	1	1	CHRNA7
Pubmed	12193385	A nicotinic acetylcholine receptor is involved in the arosome reaction of human sperm initiated by recombinant human ZP3.	Pubmed	1.757	1000	2.545	19.42	1	1	CHRNA7
Pubmed	19038445	Local and global calcium signals associated with the opening of neuronal alpha7 nicotinic acetylcholine receptors.	Pubmed	1.757	1000	2.545	19.42	1	1	CHRNA7
Pubmed	10206240	Evaluation of a putative major susceptibility locus for juvenile myoclonic epilepsy on chromosome 15q14.	Pubmed	1.757	1000	2.545	19.42	1	1	CHRNA7
Pubmed	34272916	Targeted therapy with galantamine in a pediatric patient with 15q13.3 deletion syndrome.	Pubmed	1.757	1000	2.545	19.42	1	1	CHRNA7
Pubmed	18667281	Expression of nicotinic receptors in normal and tumoral pulmonary neuroendocrine cells (PNEC).	Pubmed	1.757	1000	2.545	19.42	1	1	CHRNA7
Pubmed	12454998	Developmental expression of nicotinic receptors in the chick and human spinal cord.	Pubmed	1.757	1000	2.545	19.42	1	1	CHRNA7
Pubmed	28710704	Systemic Analysis of miRNAs in PD Stress Condition: miR-5701 Modulates Mitochondrial-Lysosomal Cross Talk to Regulate Neuronal Death.	Pubmed	1.757	1000	2.545	19.42	1	1	MIR5701-1
Pubmed	15465084	Nicotinic acetylcholine receptor immunohistochemistry in Alzheimer's disease and dementia with Lewy bodies: differential neuronal and astroglial pathology.	Pubmed	1.757	1000	2.545	19.42	1	1	CHRNA7
Pubmed	17573436	Nanosecond-timescale conformational dynamics of the human alpha7 nicotinic acetylcholine receptor.	Pubmed	1.757	1000	2.545	19.42	1	1	CHRNA7
Pubmed	16280133	Non-neuronal nicotinic alpha 7 receptor, a new endothelial target for revascularization.	Pubmed	1.757	1000	2.545	19.42	1	1	CHRNA7
Pubmed	36972659		Pubmed	1.757	1000	2.545	19.42	1	1	CHRNA7
Pubmed	28735558	Nicotinic Receptor Abnormalities in the Cerebellar Cortex of Sudden Unexplained Fetal and Infant Death Victims-Possible Correlation With Maternal Smoking.	Pubmed	1.757	1000	2.545	19.42	1	1	CHRNA7
Pubmed	22300033	?7 nAChR in airway respiratory epithelial cells.	Pubmed	1.757	1000	2.545	19.42	1	1	CHRNA7
Pubmed	22441542	Nicotinic acetylcholine receptor expression and susceptibility to cholinergic immunomodulation in human monocytes of smoking individuals.	Pubmed	1.757	1000	2.545	19.42	1	1	CHRNA7
Pubmed	36721234	HERC2 promotes inflammation-driven cancer stemness and immune evasion in hepatocellular carcinoma by activating STAT3 pathway.	Pubmed	1.757	1000	2.545	19.42	1	1	HERC2
Pubmed	14729617	Alpha7-nicotinic acetylcholine receptors affect growth regulation of human mesothelioma cells: role of mitogen-activated protein kinase pathway.	Pubmed	1.757	1000	2.545	19.42	1	1	CHRFAM7A
Pubmed	24297903	Stoichiometry for activation of neuronal ?7 nicotinic receptors.	Pubmed	1.757	1000	2.545	19.42	1	1	CHRNA7
Pubmed	24828112	Activation of alpha 7 nicotinic acetylcholine receptor protects mice from radiation-induced intestinal injury and mortality.	Pubmed	1.757	1000	2.545	19.42	1	1	CHRNA7
Pubmed	21073885	The ?7 nicotinic acetylcholine receptor and the acute stress response: maternal genotype determines offspring phenotype.	Pubmed	1.757	1000	2.545	19.42	1	1	CHRNA7
Pubmed	24024466	Association study of the 2-bp deletion polymorphism in exon 6 of the CHRFAM7A gene with idiopathic generalized epilepsy.	Pubmed	1.757	1000	2.545	19.42	1	1	CHRFAM7A
Pubmed	25651617	[Development of physical dependence on nicotine and endogenous opioid system--participation of ?7 nicotinic acetylcholine receptor].	Pubmed	1.757	1000	2.545	19.42	1	1	CHRNA7
Pubmed	17493709	The consequences of reducing expression of the alpha7 nicotinic receptor by RNA interference and of stimulating its activity with an alpha7 agonist in SH-SY5Y cells indicate that this receptor plays a neuroprotective role in connection with the pathogenesis of Alzheimer's disease.	Pubmed	1.757	1000	2.545	19.42	1	1	CHRNA7
Pubmed	16823804	Association study of CHRFAM7A copy number and 2 bp deletion polymorphisms with schizophrenia and bipolar affective disorder.	Pubmed	1.757	1000	2.545	19.42	1	1	CHRFAM7A
Pubmed	26499946	The ?7-nicotinic acetylcholine receptor mediates the sensitivity of gastric cancer cells to taxanes.	Pubmed	1.757	1000	2.545	19.42	1	1	CHRNA7
Pubmed	26210741	PIWI-interacting RNA 021285 is involved in breast tumorigenesis possibly by remodeling the cancer epigenome.	Pubmed	1.757	1000	2.545	19.42	1	1	ARHGAP11A
Pubmed	32554627	Human-specific	Pubmed	1.757	1000	2.545	19.42	1	1	ARHGAP11B
Pubmed	19351547	A cog in cognition: how the alpha 7 nicotinic acetylcholine receptor is geared towards improving cognitive deficits.	Pubmed	1.757	1000	2.545	19.42	1	1	CHRNA7
Pubmed	30886340	De novo single-nucleotide and copy number variation in discordant monozygotic twins reveals disease-related genes.	Pubmed	1.757	1000	2.545	19.42	1	1	ARHGAP11B
Pubmed	11840317	Exclusion of the neuronal nicotinic acetylcholine receptor alpha7 subunit gene as a candidate for catatonic schizophrenia in a large family supporting the chromosome 15q13-22 locus.	Pubmed	1.757	1000	2.545	19.42	1	1	CHRNA7
Pubmed	11532536	Association study of nicotinic-receptor variants and major depressive disorder.	Pubmed	1.757	1000	2.545	19.42	1	1	CHRNA7
Pubmed	20708605	Activation of ?7 nicotinic receptor affects APP processing by regulating secretase activity in SH-EP1-?7 nAChR-hAPP695 cells.	Pubmed	1.757	1000	2.545	19.42	1	1	CHRNA7
Pubmed	16822928	Incorporation of the beta3 subunit has a dominant-negative effect on the function of recombinant central-type neuronal nicotinic receptors.	Pubmed	1.757	1000	2.545	19.42	1	1	CHRNA7
Pubmed	36241744	HERC2 deficiency activates C-RAF/MKK3/p38 signalling pathway altering the cellular response to oxidative stress.	Pubmed	1.757	1000	2.545	19.42	1	1	HERC2
Pubmed	17709503	T cells express alpha7-nicotinic acetylcholine receptor subunits that require a functional TCR and leukocyte-specific protein tyrosine kinase for nicotine-induced Ca2+ response.	Pubmed	1.757	1000	2.545	19.42	1	1	CHRNA7
Pubmed	21047781	Function of partially duplicated human ?77 nicotinic receptor subunit CHRFAM7A gene: potential implications for the cholinergic anti-inflammatory response.	Pubmed	1.757	1000	2.545	19.42	1	1	CHRNA7
Pubmed	19136953	15q13.3 microdeletions increase risk of idiopathic generalized epilepsy.	Pubmed	1.757	1000	2.545	19.42	1	1	CHRNA7
Pubmed	25407004	Duplicated copy of CHRNA7 increases risk and worsens prognosis of COPD and lung cancer.	Pubmed	1.757	1000	2.545	19.42	1	1	CHRNA7
Pubmed	28494644	The Alpha 7 Nicotinic Acetylcholine Receptor of Deciduous Dental Pulp Stem Cells Regulates Osteoclastogenesis During Physiological Root Resorption.	Pubmed	1.757	1000	2.545	19.42	1	1	CHRNA7
Pubmed	30944217	Uniquely human CHRFAM7A gene increases the hematopoietic stem cell reservoir in mice and amplifies their inflammatory response.	Pubmed	1.757	1000	2.545	19.42	1	1	CHRNA7
Pubmed	33335227	The neuroprotective effects of activated ?7 nicotinic acetylcholine receptor against mutant copper-zinc superoxide dismutase 1-mediated toxicity.	Pubmed	1.757	1000	2.545	19.42	1	1	CHRNA7
Pubmed	36381990	Human-specific	Pubmed	1.757	1000	2.545	19.42	1	1	ARHGAP11B
Pubmed	12399955	The -2 bp deletion in exon 6 of the 'alpha 7-like' nicotinic receptor subunit gene is a risk factor for the P50 sensory gating deficit.	Pubmed	1.757	1000	2.545	19.42	1	1	CHRNA7
Pubmed	16478982	DNA damage during reoxygenation elicits a Chk2-dependent checkpoint response.	Pubmed	1.757	1000	2.545	19.42	1	1	CHEK2P2
Pubmed	32582986	Expression levels of the ?7 nicotinic acetylcholine receptor in the brains of patients with Alzheimer's disease and their effect on synaptic proteins in SH-SY5Y cells.	Pubmed	1.757	1000	2.545	19.42	1	1	CHRNA7
Pubmed	26136123	Alpha 7-nicotinic acetylcholine receptor mediates the sensitivity of gastric cancer cells to 5-fluorouracil.	Pubmed	1.757	1000	2.545	19.42	1	1	CHRNA7
Pubmed	35408823	The Human-Restricted Isoform of the ?7 nAChR, CHRFAM7A: A Double-Edged Sword in Neurological and Inflammatory Disorders.	Pubmed	1.757	1000	2.545	19.42	1	1	CHRFAM7A
Pubmed	21550667	CHRNA7 haplotypes are associated with impaired attention in euthymic bipolar disorder.	Pubmed	1.757	1000	2.545	19.42	1	1	CHRNA7
Pubmed	22342972	A method for bidirectional solution exchange--"liquid bullet" applications of acetylcholine to ?7 nicotinic receptors.	Pubmed	1.757	1000	2.545	19.42	1	1	CHRNA7
Pubmed	19433665	Cortical alpha7 nicotinic acetylcholine receptor and beta-amyloid levels in early Alzheimer disease.	Pubmed	1.757	1000	2.545	19.42	1	1	CHRNA7
Pubmed	16837119	Difference in the expression of alpha 7 nicotinic receptors in the placenta in normal versus severe preeclampsia pregnancies.	Pubmed	1.757	1000	2.545	19.42	1	1	CHRNA7
Pubmed	27409670	Role of ?7-nicotinic acetylcholine receptor in nicotine-induced invasion and epithelial-to-mesenchymal transition in human non-small cell lung cancer cells.	Pubmed	1.757	1000	2.545	19.42	1	1	CHRNA7
Pubmed	20728875	Effects of an alpha 7-nicotinic agonist on default network activity in schizophrenia.	Pubmed	1.757	1000	2.545	19.42	1	1	CHRNA7
Pubmed	25136575	Vagus nerve through ?7 nAChR modulates lung infection and inflammation: models, cells, and signals.	Pubmed	1.757	1000	2.545	19.42	1	1	CHRNA7
Pubmed	21790533	Pharmacological characterization of native ?7 nicotinic ACh receptors and their contribution to depolarization-elicited exocytosis in human chromaffin cells.	Pubmed	1.757	1000	2.545	19.42	1	1	CHRNA7
Pubmed	22336089	Alpha7 nicotinic cholinergic neuromodulation may reconcile multiple neurotransmitter hypotheses of schizophrenia.	Pubmed	1.757	1000	2.545	19.42	1	1	CHRNA7
Pubmed	32780438	Targeting the ?7 nicotinic acetylcholine receptor-A novel road towards the future treatment of skin diseases.	Pubmed	1.757	1000	2.545	19.42	1	1	CHRNA7
Pubmed	36604774	The holistic approach to the	Pubmed	1.757	1000	2.545	19.42	1	1	CHRNA7
Pubmed	19181484	Association of the 5'-upstream regulatory region of the alpha7 nicotinic acetylcholine receptor subunit gene (CHRNA7) with schizophrenia.	Pubmed	1.757	1000	2.545	19.42	1	1	CHRNA7
Pubmed	18696274	Genetic variation in the alpha 7 nicotinic acetylcholine receptor is associated with delusional symptoms in Alzheimer's disease.	Pubmed	1.757	1000	2.545	19.42	1	1	CHRNA7
Pubmed	36182945	Melanoma stem cells promote metastasis via exosomal miR-1268a inactivation of autophagy.	Pubmed	1.757	1000	2.545	19.42	1	1	MIR1268A
Pubmed	35859025	A Functional Interaction Between Y674-R685 Region of the SARS-CoV-2 Spike Protein and the Human ?7 Nicotinic Receptor.	Pubmed	1.757	1000	2.545	19.42	1	1	CHRNA7
Pubmed	15857954	A gating mechanism proposed from a simulation of a human alpha7 nicotinic acetylcholine receptor.	Pubmed	1.757	1000	2.545	19.42	1	1	CHRNA7
Pubmed	34088975	Regulation of the acetylcholine/?7nAChR anti-inflammatory pathway in COVID-19 patients.	Pubmed	1.757	1000	2.545	19.42	1	1	CHRFAM7A
Pubmed	22420046	Investigating the contribution of common genetic variants to the risk and pathogenesis of ADHD.	Pubmed	1.757	1000	2.545	19.42	1	1	CHRNA7
Pubmed	22420048	Genome-wide analysis of copy number variants in attention deficit hyperactivity disorder: the role of rare variants and duplications at 15q13.3.	Pubmed	1.757	1000	2.545	19.42	1	1	CHRNA7
Pubmed	26286644	The more the merrier? How a few SNPs predict pigmentation phenotypes in the Northern German population.	Pubmed	1.757	1000	2.545	19.42	1	1	HERC2
Pubmed	28901507	?7 nicotinic acetylcholine receptor in tumor-associated macrophages inhibits colorectal cancer metastasis through the JAK2/STAT3 signaling pathway.	Pubmed	1.757	1000	2.545	19.42	1	1	CHRNA7
Pubmed	9159141	BCL8, a novel gene involved in translocations affecting band 15q11-13 in diffuse large-cell lymphoma.	Pubmed	1.757	1000	2.545	19.42	1	1	NBEAP1
Pubmed	21051662	Human platelets express functional alpha7-nicotinic acetylcholine receptors.	Pubmed	1.757	1000	2.545	19.42	1	1	CHRNA7
Pubmed	25655306	Analysis of CHRNA7 rare variants in autism spectrum disorder susceptibility.	Pubmed	1.757	1000	2.545	19.42	1	1	CHRNA7
Pubmed	32803965	Thermodynamics and Kinetics of Ion Permeation in Wild-Type and Mutated Open Active Conformation of the Human ?7 Nicotinic Receptor.	Pubmed	1.757	1000	2.545	19.42	1	1	CHRNA7
Pubmed	27284006	Expression and Functional Role of ?7 Nicotinic Receptor in Human Cytokine-stimulated Natural Killer (NK) Cells.	Pubmed	1.757	1000	2.545	19.42	1	1	CHRNA7
Pubmed	26376812	Association Study of CHRNA7 Promoter Variants with Sensory and Sensorimotor Gating in Schizophrenia Patients and Healthy Controls: A Danish Case-Control Study.	Pubmed	1.757	1000	2.545	19.42	1	1	CHRNA7
Pubmed	25918415	Molecular blueprint of allosteric binding sites in a homologue of the agonist-binding domain of the ?7 nicotinic acetylcholine receptor.	Pubmed	1.757	1000	2.545	19.42	1	1	CHRNA7
Pubmed	30029151	CHRNA7 copy number gains are enriched in adolescents with major depressive and anxiety disorders.	Pubmed	1.757	1000	2.545	19.42	1	1	CHRNA7
Pubmed	1685485	The syntenic relationship between the critical deletion region for the Prader-Willi/Angelman syndromes and proximal mouse chromosome 7.	Pubmed	1.757	1000	2.545	19.42	1	1	HERC2
Pubmed	35145092	Structures of highly flexible intracellular domain of human ?7 nicotinic acetylcholine receptor.	Pubmed	1.757	1000	2.545	19.42	1	1	CHRNA7
Pubmed	35344211	Polymorphisms in alpha 7 nicotinic acetylcholine receptor gene, CHRNA7, and its partially duplicated gene, CHRFAM7A, associate with increased inflammatory response in human peripheral mononuclear cells.	Pubmed	1.757	1000	2.545	19.42	1	1	CHRNA7
Pubmed	34370298	Delineating the expanding phenotype of HERC2-related disorders: The impact of biallelic loss of function versus missense variation.	Pubmed	1.757	1000	2.545	19.42	1	1	HERC2
Pubmed	14582144	Comparison of polymorphisms in the alpha7 nicotinic receptor gene and its partial duplication in schizophrenic and control subjects.	Pubmed	1.757	1000	2.545	19.42	1	1	CHRNA7
Pubmed	17113175	Linkage disequilibrium analysis of the CHRNA7 gene and its partially duplicated region in schizophrenia.	Pubmed	1.757	1000	2.545	19.42	1	1	CHRNA7
Pubmed	30902390	Proteomic investigations of human HERC2 mutants: Insights into the pathobiology of a neurodevelopmental disorder.	Pubmed	1.757	1000	2.545	19.42	1	1	HERC2
Pubmed	20309583	Functional expression of alpha 7 nicotinic acetylcholine receptors in human periodontal ligament fibroblasts and rat periodontal tissues.	Pubmed	1.757	1000	2.545	19.42	1	1	CHRNA7
Pubmed	11905992	The alpha7 nicotinic receptors in human fetal brain and spinal cord.	Pubmed	1.757	1000	2.545	19.42	1	1	CHRNA7
Pubmed	31096457	Mining and validating the expression pattern and prognostic value of acetylcholine receptors in non-small cell lung cancer.	Pubmed	1.757	1000	2.545	19.42	1	1	CHRNA7
Pubmed	27853923	The Cognitive and Behavioral Phenotypes of Individuals with CHRNA7 Duplications.	Pubmed	1.757	1000	2.545	19.42	1	1	CHRNA7
Pubmed	25908400	The coupling interface and pore domain codetermine the single-channel activity of the ?7 nicotinic receptor.	Pubmed	1.757	1000	2.545	19.42	1	1	CHRNA7
Pubmed	23065719	A homozygous missense mutation in HERC2 associated with global developmental delay and autism spectrum disorder.	Pubmed	1.757	1000	2.545	19.42	1	1	HERC2
Pubmed	21610071	Desensitization of alpha7 nicotinic receptor is governed by coupling strength relative to gate tightness.	Pubmed	1.757	1000	2.545	19.42	1	1	CHRNA7
Pubmed	15219869	Base docking model of the homomeric alpha7 nicotinic receptor-beta-amyloid(1-42) complex.	Pubmed	1.757	1000	2.545	19.42	1	1	CHRNA7
Pubmed	24949556	Activation of ?7nAChR by nicotine reduced the Th17 response in CD4(+)T lymphocytes.	Pubmed	1.757	1000	2.545	19.42	1	1	CHRNA7
Pubmed	22981153	No effect of polymorphisms in the non-duplicated region of the CHRNA7 gene on sensory gating P50 ratios in patients with schizophrenia and bipolar disorder.	Pubmed	1.757	1000	2.545	19.42	1	1	CHRNA7
Pubmed	22009746	Creating an ?7 nicotinic acetylcholine recognition domain from the acetylcholine-binding protein: crystallographic and ligand selectivity analyses.	Pubmed	1.757	1000	2.545	19.42	1	1	CHRNA7
Pubmed	32686068	Prognostic impact of HERC2 protein and pink-eyed dilution protein in uveal melanoma.	Pubmed	1.757	1000	2.545	19.42	1	1	HERC2
Pubmed	25981114	Further proof of the existence of a non-neuronal cholinergic system in the human Achilles tendon: Presence of the AChR?7 receptor in tendon cells and cells in the peritendinous tissue.	Pubmed	1.757	1000	2.545	19.42	1	1	CHRNA7
Pubmed	21510634	Novel positive allosteric modulators of the human ?7 nicotinic acetylcholine receptor.	Pubmed	1.757	1000	2.545	19.42	1	1	CHRNA7
Pubmed	17192894	Sensory gating and alpha-7 nicotinic receptor gene allelic variants in schizoaffective disorder, bipolar type.	Pubmed	1.757	1000	2.545	19.42	1	1	CHRFAM7A
Pubmed	12549904	Mutational analysis of roles for extracellular cysteine residues in the assembly and function of human alpha 7-nicotinic acetylcholine receptors.	Pubmed	1.757	1000	2.545	19.42	1	1	CHRNA7
Pubmed	21718690	The chimeric gene CHRFAM7A, a partial duplication of the CHRNA7 gene, is a dominant negative regulator of ?7*nAChR function.	Pubmed	1.757	1000	2.545	19.42	1	1	CHRNA7
Pubmed	16754836	Proof-of-concept trial of an alpha7 nicotinic agonist in schizophrenia.	Pubmed	1.757	1000	2.545	19.42	1	1	CHRNA7
Pubmed	27385587	Functional Human ?7 Nicotinic Acetylcholine Receptor (nAChR) Generated from Escherichia coli.	Pubmed	1.757	1000	2.545	19.42	1	1	CHRNA7
Pubmed	32890966	Human-specific gene CHRFAM7A mediates M2 macrophage polarization via the Notch pathway to ameliorate hypertrophic scar formation.	Pubmed	1.757	1000	2.545	19.42	1	1	CHRFAM7A
Pubmed	37480851		Pubmed	1.757	1000	2.545	19.42	1	1	HERC2
Pubmed	21062106	Localization by site-directed mutagenesis of a galantamine binding site on ?7 nicotinic acetylcholine receptor extracellular domain.	Pubmed	1.757	1000	2.545	19.42	1	1	CHRNA7
Pubmed	18307030	Nicotine leads to improvements in behavioral impairment and an increase in the nicotine acetylcholine receptor in transgenic mice.	Pubmed	1.757	1000	2.545	19.42	1	1	CHRNA7
Pubmed	24424125	CHRNA7 triplication associated with cognitive impairment and neuropsychiatric phenotypes in a three-generation pedigree.	Pubmed	1.757	1000	2.545	19.42	1	1	CHRNA7
Pubmed	11803512	Examination of genetic linkage of chromosome 15 to schizophrenia in a large Veterans Affairs Cooperative Study sample.	Pubmed	1.757	1000	2.545	19.42	1	1	CHRNA7
Pubmed	20506139	Structures and molecular mechanisms for common 15q13.3 microduplications involving CHRNA7: benign or pathological?	Pubmed	1.757	1000	2.545	19.42	1	1	CHRNA7
Pubmed	11803513	Evidence for linkage disequilibrium between the alpha 7-nicotinic receptor gene (CHRNA7) locus and schizophrenia in Azorean families.	Pubmed	1.757	1000	2.545	19.42	1	1	CHRNA7
Pubmed	26282895	Stoichiometry for ?-bungarotoxin block of ?7 acetylcholine receptors.	Pubmed	1.757	1000	2.545	19.42	1	1	CHRNA7
Pubmed	26690125	Innate Immunity and Inflammation Post-Stroke: An ?7-Nicotinic Agonist Perspective.	Pubmed	1.757	1000	2.545	19.42	1	1	CHRNA7
Pubmed	36479618	Up-regulation of the human-specific CHRFAM7A gene protects against renal fibrosis in mice with obstructive nephropathy.	Pubmed	1.757	1000	2.545	19.42	1	1	CHRFAM7A
Pubmed	29237730	An allosteric binding site of the ?7 nicotinic acetylcholine receptor revealed in a humanized acetylcholine-binding protein.	Pubmed	1.757	1000	2.545	19.42	1	1	CHRNA7
Pubmed	20927308	Genetic Association Study of the Alpha 7 Nicotinic Receptor (CHRNA7) with the Development of Schizophrenia and Bipolar Disorder in Korean Population.	Pubmed	1.757	1000	2.545	19.42	1	1	CHRNA7
Pubmed	30484771	Human-specific	Pubmed	1.757	1000	2.545	19.42	1	1	ARHGAP11B
Pubmed	12626641	Functional properties of homomeric, human alpha 7-nicotinic acetylcholine receptors heterologously expressed in the SH-EP1 human epithelial cell line.	Pubmed	1.757	1000	2.545	19.42	1	1	CHRNA7
Pubmed	25024057	Association of the CHRNA7 promoter variant -86T with Tourette syndrome and comorbid obsessive-compulsive disorder.	Pubmed	1.757	1000	2.545	19.42	1	1	CHRNA7
Pubmed	36973813	?7 Nicotinic acetylcholine receptor: a key receptor in the cholinergic anti-inflammatory pathway exerting an antidepressant effect.	Pubmed	1.757	1000	2.545	19.42	1	1	CHRNA7
Pubmed	12431773	Discovery of a protein sequence in the N-terminal region of the human neuronal alpha7 nicotinic acetylcholine receptor involved in homomeric interactions.	Pubmed	1.757	1000	2.545	19.42	1	1	CHRNA7
Pubmed	25681457	CHRFAM7A: a human-specific ?7-nicotinic acetylcholine receptor gene shows differential responsiveness of human intestinal epithelial cells to LPS.	Pubmed	1.757	1000	2.545	19.42	1	1	CHRFAM7A
Pubmed	18071042	Alpha7 nicotinic receptor up-regulation in cholinergic basal forebrain neurons in Alzheimer disease.	Pubmed	1.757	1000	2.545	19.42	1	1	CHRNA7
Pubmed	8188270	Molecular cloning and chromosomal localization of the human alpha 7-nicotinic receptor subunit gene (CHRNA7).	Pubmed	1.757	1000	2.545	19.42	1	1	CHRNA7
Pubmed	25168732	Mitogen-activated protein kinase signaling pathways are involved in regulating ?7 nicotinic acetylcholine receptor-mediated amyloid-? uptake in SH-SY5Y cells.	Pubmed	1.757	1000	2.545	19.42	1	1	CHRNA7
Pubmed	21980368	MicroRNAs associated with metastatic prostate cancer.	Pubmed	2.151	1000	3.112	23.74	2	39	MIR5701-2,MIR5701-1
Pubmed	20733160	Deep sequencing of the small RNA transcriptome of normal and malignant human B cells identifies hundreds of novel microRNAs.	Pubmed	2.981	1000	4.308	32.86	3	163	MIR4509-3,MIR4509-2,MIR4509-1
Pubmed	26152337	Polymorphisms in the precursor microRNAs and aflatoxin B1-related hepatocellular carcinoma.	Pubmed	3.505	1000	4.662	35.56	1	2	MIR1268A
Pubmed	28081795	Associations of OCA2-HERC2 SNPs and haplotypes with human pigmentation characteristics in the Brazilian population.	Pubmed	3.505	1000	4.662	35.56	1	2	HERC2
Pubmed	15504725	Ric-3 promotes functional expression of the nicotinic acetylcholine receptor alpha7 subunit in mammalian cells.	Pubmed	3.505	1000	4.662	35.56	1	2	CHRNA7
Pubmed	21861625	Recruitment of ?7 nicotinic acetylcholine receptor to caveolin-1-enriched lipid rafts is required for nicotine-enhanced Escherichia coli K1 entry into brain endothelial cells.	Pubmed	3.505	1000	4.662	35.56	1	2	CHRNA7
Pubmed	12748066	Nicotinic acetylcholine receptor alpha 7 regulates cAMP signal within lipid rafts.	Pubmed	3.505	1000	4.662	35.56	1	2	CHRNA7
Pubmed	26905431	Human Secreted Ly-6/uPAR Related Protein-1 (SLURP-1) Is a Selective Allosteric Antagonist of ?7 Nicotinic Acetylcholine Receptor.	Pubmed	3.505	1000	4.662	35.56	1	2	CHRNA7
Pubmed	21979958	Transcriptional repression of the ?7 nicotinic acetylcholine receptor subunit gene (CHRNA7) by activating protein-2? (AP-2?).	Pubmed	3.505	1000	4.662	35.56	1	2	CHRNA7
Pubmed	32577853	The ?7 and ?2 nicotinic acetylcholine receptor subunits regulate apoptosis in the infant hippocampus, and in sudden infant death syndrome (SIDS).	Pubmed	3.505	1000	4.662	35.56	1	2	CHRNA7
Pubmed	17884806	Alpha7 nicotinic acetylcholine receptor mRNA expression and binding in postmortem human brain are associated with genetic variation in neuregulin 1.	Pubmed	3.505	1000	4.662	35.56	1	2	CHRNA7
Pubmed	7604002	Pleiotropy in microdeletion syndromes: neurologic and spermatogenic abnormalities in mice homozygous for the p6H deletion are likely due to dysfunction of a single gene.	Pubmed	3.505	1000	4.662	35.56	1	2	HERC2
Pubmed	23022323	Modeling the binding mechanism of Alzheimer's A?1-42 to nicotinic acetylcholine receptors based on similarity with snake ?-neurotoxins.	Pubmed	3.505	1000	4.662	35.56	1	2	CHRNA7
Pubmed	22040696	Chaperoning ?7 neuronal nicotinic acetylcholine receptors.	Pubmed	3.505	1000	4.662	35.56	1	2	CHRNA7
Pubmed	27109789	Cholinergic modulation of auditory P3 event-related potentials as indexed by CHRNA4 and CHRNA7 genotype variation in healthy volunteers.	Pubmed	3.505	1000	4.662	35.56	1	2	CHRNA7
Pubmed	32686737	Endogenous neurotoxin-like protein Ly6H inhibits alpha7 nicotinic acetylcholine receptor currents at the plasma membrane.	Pubmed	3.505	1000	4.662	35.56	1	2	CHRNA7
Pubmed	21630219	Expression and regulation of nicotine receptor and osteopontin isoforms in human pancreatic ductal adenocarcinoma.	Pubmed	3.505	1000	4.662	35.56	1	2	CHRNA7
Pubmed	19472299	Genotyping of five single nucleotide polymorphisms in the OCA2 and HERC2 genes associated with blue-brown eye color in the Japanese population.	Pubmed	3.505	1000	4.662	35.56	1	2	HERC2
Pubmed	34042275	Blended phenotype of combination of HERC2 and AP3B2 deficiency and Angelman syndrome caused by paternal isodisomy of chromosome 15.	Pubmed	3.505	1000	4.662	35.56	1	2	HERC2
Pubmed	15292665	Linkage of M5 muscarinic and alpha7-nicotinic receptor genes on 15q13 to schizophrenia.	Pubmed	3.505	1000	4.662	35.56	1	2	CHRNA7
Pubmed	22234890	HERC2 rs12913832 modulates human pigmentation by attenuating chromatin-loop formation between a long-range enhancer and the OCA2 promoter.	Pubmed	3.505	1000	4.662	35.56	1	2	HERC2
Pubmed	4435358	The effects of mutant p-alleles on the reproductive system in mice.	Pubmed	3.505	1000	4.662	35.56	1	2	HERC2
Pubmed	32580406	Structure-Based Discovery of Dual-Target Hits for Acetylcholinesterase and the ?7 Nicotinic Acetylcholine Receptors: In Silico Studies and In Vitro Confirmation.	Pubmed	3.505	1000	4.662	35.56	1	2	CHRNA7
Pubmed	30074282	?7nAChR-mediated recruitment of PP1? promotes TRAF6/NF-?B cascade to facilitate the progression of Hepatocellular Carcinoma.	Pubmed	3.505	1000	4.662	35.56	1	2	CHRNA7
Pubmed	34795370	Further insight into the global variability of the OCA2-HERC2 locus for human pigmentation from multiallelic markers.	Pubmed	3.505	1000	4.662	35.56	1	2	HERC2
Pubmed	24722987	The E3 ubiquitin protein ligase HERC2 modulates the activity of tumor protein p53 by regulating its oligomerization.	Pubmed	3.505	1000	4.662	35.56	1	2	HERC2
Pubmed	26258666	Resistance to Inhibitors of Cholinesterase 3 (Ric-3) Expression Promotes Selective Protein Associations with the Human ?7-Nicotinic Acetylcholine Receptor Interactome.	Pubmed	3.505	1000	4.662	35.56	1	2	CHRNA7
Pubmed	21493713	Physical and functional interaction of the HECT ubiquitin-protein ligases E6AP and HERC2.	Pubmed	3.505	1000	4.662	35.56	1	2	HERC2
Pubmed	10441737	Molecular characterization of radiation- and chemically induced mutations associated with neuromuscular tremors, runting, juvenile lethality, and sperm defects in jdf2 mice.	Pubmed	3.505	1000	4.662	35.56	1	2	HERC2
Pubmed	20837487	Role of alpha7 nicotinic acetylcholine receptor in calcium signaling induced by prion protein interaction with stress-inducible protein 1.	Pubmed	3.505	1000	4.662	35.56	1	2	CHRNA7
Pubmed	23598060	Association study of polymorphisms in the alpha 7 nicotinic acetylcholine receptor subunit and catechol-o-methyl transferase genes with sensory gating in first-episode schizophrenia.	Pubmed	3.505	1000	4.662	35.56	1	2	CHRNA7
Pubmed	30653770	Tropisetron via ?7 nicotinic acetylcholine receptor suppresses tumor necrosis factor-?-mediated cell responses of human keratinocytes.	Pubmed	3.505	1000	4.662	35.56	1	2	CHRNA7
Pubmed	1495987	Genetic and molecular analysis of recessive alleles at the pink-eyed dilution (p) locus of the mouse.	Pubmed	3.505	1000	4.662	35.56	1	2	HERC2
Pubmed	18072279	Combining fMRI and SNP data to investigate connections between brain function and genetics using parallel ICA.	Pubmed	3.505	1000	4.662	35.56	1	2	CHRNA7
Pubmed	18450646	Receptor-mediated tobacco toxicity: acceleration of sequential expression of alpha5 and alpha7 nicotinic receptor subunits in oral keratinocytes exposed to cigarette smoke.	Pubmed	3.505	1000	4.662	35.56	1	2	CHRNA7
Pubmed	35701387	Common genetic variants associated with melanoma risk or naevus count in patients with wildtype MC1R melanoma.	Pubmed	3.505	1000	4.662	35.56	1	2	HERC2
Pubmed	22346768	Genetic and functional analyses of SHANK2 mutations suggest a multiple hit model of autism spectrum disorders.	Pubmed	3.505	1000	4.662	35.56	1	2	ARHGAP11B
Pubmed	19666073	Oligomeric aggregates of amyloid beta peptide 1-42 activate ERK/MAPK in SH-SY5Y cells via the alpha7 nicotinic receptor.	Pubmed	3.505	1000	4.662	35.56	1	2	CHRNA7
Pubmed	28842382	Varenicline promotes endothelial cell migration by lowering vascular endothelial-cadherin levels via the activated ?7 nicotinic acetylcholine receptor-mitogen activated protein kinase axis.	Pubmed	3.505	1000	4.662	35.56	1	2	CHRNA7
Pubmed	18057084	Alpha7 nicotinic acetylcholine receptor gene and reduced risk of Alzheimer's disease.	Pubmed	3.505	1000	4.662	35.56	1	2	CHRNA7
Pubmed	9689098	A very large protein with diverse functional motifs is deficient in rjs (runty, jerky, sterile) mice.	Pubmed	3.505	1000	4.662	35.56	1	2	HERC2
Pubmed	18691158	Molecular cloning and characterization of a novel human variant of RIC-3, a putative chaperone of nicotinic acetylcholine receptors.	Pubmed	3.505	1000	4.662	35.56	1	2	CHRNA7
Pubmed	32400230	Identification of rare missense mutations in	Pubmed	3.505	1000	4.662	35.56	1	2	HERC2
Pubmed	18252222	A single SNP in an evolutionary conserved region within intron 86 of the HERC2 gene determines human blue-brown eye color.	Pubmed	3.505	1000	4.662	35.56	1	2	HERC2
Pubmed	18252221	Three genome-wide association studies and a linkage analysis identify HERC2 as a human iris color gene.	Pubmed	3.505	1000	4.662	35.56	1	2	HERC2
Pubmed	18528436	Linkage and association analysis of spectrophotometrically quantified hair color in Australian adolescents: the effect of OCA2 and HERC2.	Pubmed	3.505	1000	4.662	35.56	1	2	HERC2
Pubmed	28345786	A de novo nonsense mutation in ZBTB18 plus a de novo 15q13.3 microdeletion in a 6-year-old female.	Pubmed	3.505	1000	4.662	35.56	1	2	CHRNA7
Pubmed	863229	Effects on sperm morphology by alleles at the pink-eyed dilution locus in mice.	Pubmed	3.505	1000	4.662	35.56	1	2	HERC2
Pubmed	28456133	Variants at the OCA2/HERC2 locus affect time to first cutaneous squamous cell carcinoma in solid organ transplant recipients collected using two different study designs.	Pubmed	3.505	1000	4.662	35.56	1	2	HERC2
Pubmed	12781587	Loss of nicotinic acetylcholine receptor subunits alpha4 and alpha7 in the cerebral cortex of Parkinson patients.	Pubmed	3.505	1000	4.662	35.56	1	2	CHRNA7
Pubmed	19641318	Association between a genetic variant of the alpha-7 nicotinic acetylcholine receptor subunit and four types of dementia.	Pubmed	3.505	1000	4.662	35.56	1	2	CHRFAM7A
Pubmed	31270949	miR-499 released during myocardial infarction causes endothelial injury by targeting ?7-nAchR.	Pubmed	3.505	1000	4.662	35.56	1	2	CHRNA7
Pubmed	35754342	MicroRNA-30c-2-3p represses malignant progression of gastric adenocarcinoma cells via targeting ARHGAP11A.	Pubmed	3.505	1000	4.662	35.56	1	2	ARHGAP11A
Pubmed	18471073	Functional properties of alpha7 nicotinic acetylcholine receptors co-expressed with RIC-3 in a stable recombinant CHO-K1 cell line.	Pubmed	3.505	1000	4.662	35.56	1	2	CHRNA7
Pubmed	20864676	Cotinine exposure increases Fallopian tube PROKR1 expression via nicotinic AChRalpha-7: a potential mechanism explaining the link between smoking and tubal ectopic pregnancy.	Pubmed	3.505	1000	4.662	35.56	1	2	CHRNA7
Pubmed	34973535	Activation of ?7 nicotinic acetylcholine receptors attenuates monocyte-endothelial adhesion through FUT7 inhibition.	Pubmed	3.505	1000	4.662	35.56	1	2	CHRNA7
Pubmed	19896235	Chronic exposure to estrogen and the tobacco carcinogen NNK cooperatively modulates nicotinic receptors in small airway epithelial cells.	Pubmed	3.505	1000	4.662	35.56	1	2	CHRNA7
Pubmed	10681545	beta-Amyloid(1-42) binds to alpha7 nicotinic acetylcholine receptor with high affinity. Implications for Alzheimer's disease pathology.	Pubmed	3.505	1000	4.662	35.56	1	2	CHRNA7
Pubmed	2841108	Dispersed localization of D segments in the human immunoglobulin heavy-chain locus.	Pubmed	3.505	1000	4.662	35.56	1	2	IGHV1OR15-1
Pubmed	23684608	RhoGAPs attenuate cell proliferation by direct interaction with p53 tetramerization domain.	Pubmed	3.505	1000	4.662	35.56	1	2	ARHGAP11A
Pubmed	24951635	Effect of APOE and CHRNA7 genotypes on the cognitive response to cholinesterase inhibitor treatment at different stages of Alzheimer's disease.	Pubmed	3.505	1000	4.662	35.56	1	2	CHRNA7
Pubmed	17192651	Desensitization characteristics of the human alpha7nAChR/5HT3A chimera receptor.	Pubmed	3.505	1000	4.662	35.56	1	2	CHRNA7
Pubmed	6815656	Cloning and sequence determination of the gene for the human immunoglobulin epsilon chain expressed in a myeloma cell line.	Pubmed	3.505	1000	4.662	35.56	1	2	IGHV1OR15-1
Pubmed	32726574	Structural Insight into Binding of the ZZ Domain of HERC2 to Histone H3 and SUMO1.	Pubmed	3.505	1000	4.662	35.56	1	2	HERC2
Pubmed	36163113	Association between the CTLA4 +49A/G (rs231775) and CT60 (rs3087243) gene variants with vitiligo: study on a Mexican population.	Pubmed	3.505	1000	4.662	35.56	1	2	LINC01193
Pubmed	22483691	Presence of ChAT mRNA and a very marked ?7nAChR immunoreaction in the synovial lining layer of the knee joint.	Pubmed	3.505	1000	4.662	35.56	1	2	CHRNA7
Pubmed	21969082	NNK enhances cell migration through ?7-nicotinic acetylcholine receptor accompanied by increased of fibronectin expression in gastric cancer.	Pubmed	3.505	1000	4.662	35.56	1	2	CHRNA7
Pubmed	31933163	Nicotine Suppresses the Invasiveness of Human Trophoblasts by Downregulation of CXCL12 Expression through the Alpha-7 Subunit of the Nicotinic Acetylcholine Receptor.	Pubmed	3.505	1000	4.662	35.56	1	2	CHRNA7
Pubmed	23601698	Gender is a major factor explaining discrepancies in eye colour prediction based on HERC2/OCA2 genotype and the IrisPlex model.	Pubmed	3.505	1000	4.662	35.56	1	2	HERC2
Pubmed	18073210	Differential coupling of M1 muscarinic and alpha7 nicotinic receptors to inhibition of pemphigus acantholysis.	Pubmed	3.505	1000	4.662	35.56	1	2	CHRNA7
Pubmed	22614008	Nicotine/cigarette smoke promotes metastasis of pancreatic cancer through ?7nAChR-mediated MUC4 upregulation.	Pubmed	3.505	1000	4.662	35.56	1	2	CHRNA7
Pubmed	21150899	Subtypes of medulloblastoma have distinct developmental origins.	Pubmed	4.54	1000	6.031	46	2	57	CHRNA7,CHRFAM7A
Pubmed	28977907	NEURL4 regulates the transcriptional activity of tumor suppressor protein p53 by modulating its oligomerization.	Pubmed	5.253	1000	6.62	50.5	1	3	HERC2
Pubmed	22359659	Changes in temperature have opposing effects on current amplitude in ?7 and ?4?2 nicotinic acetylcholine receptors.	Pubmed	5.253	1000	6.62	50.5	1	3	CHRNA7
Pubmed	15046869	Molecular analysis of nicotinic receptor expression in autism.	Pubmed	5.253	1000	6.62	50.5	1	3	CHRNA7
Pubmed	25305019	The histone H2A deubiquitinase USP16 interacts with HERC2 and fine-tunes cellular response to DNA damage.	Pubmed	5.253	1000	6.62	50.5	1	3	HERC2
Pubmed	12892780	Golgins in the structure and dynamics of the Golgi apparatus.	Pubmed	5.253	1000	6.62	50.5	1	3	GOLGA8O
Pubmed	27216196	Rho GTPase Transcriptome Analysis Reveals Oncogenic Roles for Rho GTPase-Activating Proteins in Basal-like Breast Cancers.	Pubmed	5.253	1000	6.62	50.5	1	3	ARHGAP11A
Pubmed	17978319	Genotype effects of CHRNA7, CNR1 and COMT in schizophrenia: interactions with tobacco and cannabis use.	Pubmed	5.253	1000	6.62	50.5	1	3	CHRNA7
Pubmed	18078695	APOE, ACT and CHRNA7 genes in the conversion from amnestic mild cognitive impairment to Alzheimer's disease.	Pubmed	5.253	1000	6.62	50.5	1	3	CHRNA7
Pubmed	11278378	alpha 7 nicotinic receptor transduces signals to phosphatidylinositol 3-kinase to block A beta-amyloid-induced neurotoxicity.	Pubmed	5.253	1000	6.62	50.5	1	3	CHRNA7
Pubmed	21290787	15q13.3 Microdeletion	Pubmed	5.253	1000	6.62	50.5	1	3	CHRNA7
Pubmed	26436293	Ferritinophagy via NCOA4 is required for erythropoiesis and is regulated by iron dependent HERC2-mediated proteolysis.	Pubmed	5.253	1000	6.62	50.5	1	3	HERC2
Pubmed	32931038	The interplay between ?7 nicotinic acetylcholine receptors, pannexin-1 channels and P2X7 receptors elicit exocytosis in chromaffin cells.	Pubmed	5.253	1000	6.62	50.5	1	3	CHRNA7
Pubmed	5565073	Abnormal spermiogenesis in two pink-eyed sterile mutants in the mouse.	Pubmed	5.253	1000	6.62	50.5	1	3	HERC2
Pubmed	31798959	The Asprosin-OLFR734 hormonal signaling axis modulates male fertility.	Pubmed	5.253	1000	6.62	50.5	1	3	OR4M2
Pubmed	32337066	The Asprosin-OLFR734 module regulates appetitive behaviors.	Pubmed	5.253	1000	6.62	50.5	1	3	OR4M2
Pubmed	8996215	Pharmacological characterization of recombinant human neuronal nicotinic acetylcholine receptors h alpha 2 beta 2, h alpha 2 beta 4, h alpha 3 beta 2, h alpha 3 beta 4, h alpha 4 beta 2, h alpha 4 beta 4 and h alpha 7 expressed in Xenopus oocytes.	Pubmed	5.253	1000	6.62	50.5	1	3	CHRNA7
Pubmed	25355518	HERC2-USP20 axis regulates DNA damage checkpoint through Claspin.	Pubmed	5.253	1000	6.62	50.5	1	3	HERC2
Pubmed	33432007	HERC2 inactivation abrogates nucleolar localization of RecQ helicases BLM and WRN.	Pubmed	5.253	1000	6.62	50.5	1	3	HERC2
Pubmed	24855649	Degradation of the deubiquitinating enzyme USP33 is mediated by p97 and the ubiquitin ligase HERC2.	Pubmed	5.253	1000	6.62	50.5	1	3	HERC2
Pubmed	22253823	Cooperative regulation of non-small cell lung carcinoma by nicotinic and beta-adrenergic receptors: a novel target for intervention.	Pubmed	5.253	1000	6.62	50.5	1	3	CHRNA7
Pubmed	20631078	HERC2 is an E3 ligase that targets BRCA1 for degradation.	Pubmed	5.253	1000	6.62	50.5	1	3	HERC2
Pubmed	17015027	Nicotine activates cell-signaling pathways through muscle-type and neuronal nicotinic acetylcholine receptors in non-small cell lung cancer cells.	Pubmed	5.253	1000	6.62	50.5	1	3	CHRNA7
Pubmed	35118659	Genetic diagnosis in Sudanese and Tunisian families with syndromic intellectual disability through exome sequencing.	Pubmed	5.253	1000	6.62	50.5	1	3	HERC2
Pubmed	25721503	Human-specific gene ARHGAP11B promotes basal progenitor amplification and neocortex expansion.	Pubmed	5.253	1000	6.62	50.5	1	3	ARHGAP11B
Pubmed	31582797	HERC2 regulates RPA2 by mediating ATR-induced Ser33 phosphorylation and ubiquitin-dependent degradation.	Pubmed	5.253	1000	6.62	50.5	1	3	HERC2
Pubmed	20660165	Upregulation of nuclear factor-kappaB expression by SLURP-1 is mediated by alpha7-nicotinic acetylcholine receptor and involves both ionic events and activation of protein kinases.	Pubmed	5.253	1000	6.62	50.5	1	3	CHRNA7
Pubmed	12189247	A novel angiogenic pathway mediated by non-neuronal nicotinic acetylcholine receptors.	Pubmed	5.253	1000	6.62	50.5	1	3	CHRNA7
Pubmed	27759030	Complete loss of function of the ubiquitin ligase HERC2 causes a severe neurodevelopmental phenotype.	Pubmed	5.253	1000	6.62	50.5	1	3	HERC2
Pubmed	7571003	Ion-channel assembly.	Pubmed	5.253	1000	6.62	50.5	1	3	CHRNA7
Pubmed	24155926	HIV gp120 induces mucus formation in human bronchial epithelial cells through CXCR4/?7-nicotinic acetylcholine receptors.	Pubmed	5.253	1000	6.62	50.5	1	3	CHRNA7
Pubmed	23118974	Genome-wide association studies of quantitatively measured skin, hair, and eye pigmentation in four European populations.	Pubmed	5.253	1000	6.62	50.5	1	3	HERC2
Pubmed	19208107	Interactions between HERC2, OCA2 and MC1R may influence human pigmentation phenotype.	Pubmed	5.253	1000	6.62	50.5	1	3	HERC2
Pubmed	28494468	Genes Involved in Neurodevelopment, Neuroplasticity, and Bipolar Disorder: CACNA1C, CHRNA1, and MAPK1.	Pubmed	5.253	1000	6.62	50.5	1	3	CHRNA7
Pubmed	15927954	Dual role of the RIC-3 protein in trafficking of serotonin and nicotinic acetylcholine receptors.	Pubmed	5.253	1000	6.62	50.5	1	3	CHRNA7
Pubmed	25480944	TUSC4 functions as a tumor suppressor by regulating BRCA1 stability.	Pubmed	5.253	1000	6.62	50.5	1	3	HERC2
Pubmed	27789755	A Genome-Wide Arrayed cDNA Screen to Identify Functional Modulators of ?7 Nicotinic Acetylcholine Receptors.	Pubmed	5.253	1000	6.62	50.5	1	3	CHRNA7
Pubmed	27228072	Nicotine-Mediated Regulation of Nicotinic Acetylcholine Receptors in Non-Small Cell Lung Adenocarcinoma by E2F1 and STAT1 Transcription Factors.	Pubmed	5.253	1000	6.62	50.5	1	3	CHRNA7
Pubmed	19549780	Coupling of ionic events to protein kinase signaling cascades upon activation of alpha7 nicotinic receptor: cooperative regulation of alpha2-integrin expression and Rho kinase activity.	Pubmed	5.253	1000	6.62	50.5	1	3	CHRNA7
Pubmed	31427565	NudC-like protein 2 restrains centriole amplification by stabilizing HERC2.	Pubmed	5.253	1000	6.62	50.5	1	3	HERC2
Pubmed	17012261	Receptor-mediated tobacco toxicity: cooperation of the Ras/Raf-1/MEK1/ERK and JAK-2/STAT-3 pathways downstream of alpha7 nicotinic receptor in oral keratinocytes.	Pubmed	5.253	1000	6.62	50.5	1	3	CHRNA7
Pubmed	22423106	Prolonged disynaptic inhibition in the cortex mediated by slow, non-?7 nicotinic excitation of a specific subset of cortical interneurons.	Pubmed	5.253	1000	6.62	50.5	1	3	CHRNA7
Pubmed	23324234	[Influence of inhibited ?7 nicotinic acetylcholine receptor gene expression on the production of ?-amyloid peptide in SH-SY5Y cells].	Pubmed	5.253	1000	6.62	50.5	1	3	CHRNA7
Pubmed	22553201	Structural characterization of binding mode of smoking cessation drugs to nicotinic acetylcholine receptors through study of ligand complexes with acetylcholine-binding protein.	Pubmed	5.253	1000	6.62	50.5	1	3	CHRNA7
Pubmed	17335853	Expression and distribution of cholinergic receptors in the human urothelium.	Pubmed	5.253	1000	6.62	50.5	1	3	CHRNA7
Pubmed	7681398	Nucleotidic sequence analysis of the variable domains of four human monoclonal IgM with an antibody activity to myelin-associated glycoprotein.	Pubmed	5.253	1000	6.62	50.5	1	3	IGHV1OR15-1
Pubmed	23178497	Coordinated regulation of XPA stability by ATR and HERC2 during nucleotide excision repair.	Pubmed	5.253	1000	6.62	50.5	1	3	HERC2
Pubmed	27721068	Molecular simulation study of the unbinding of ?-conotoxin [?4E]GID at the ?7 and ?4?2 neuronal nicotinic acetylcholine receptors.	Pubmed	5.253	1000	6.62	50.5	1	3	CHRNA7
Pubmed	12214130	Association of novel and established polymorphisms in neuronal nicotinic acetylcholine receptors with sporadic Alzheimer's disease.	Pubmed	6.999	1000	8.658	66.04	1	4	CHRNA7
Pubmed	31230984	OLFR734 Mediates Glucose Metabolism as a Receptor of Asprosin.	Pubmed	6.999	1000	8.658	66.04	1	4	OR4M2
Pubmed	16314871	Why do young women smoke? I. Direct and interactive effects of environment, psychological characteristics and nicotinic cholinergic receptor genes.	Pubmed	6.999	1000	8.658	66.04	1	4	CHRNA7
Pubmed	24556843	Activation of ?7 nicotinic acetylcholine receptor protects against oxidant stress damage through reducing vascular peroxidase-1 in a JNK signaling-dependent manner in endothelial cells.	Pubmed	6.999	1000	8.658	66.04	1	4	CHRNA7
Pubmed	33603170	Repurposing dextromethorphan and metformin for treating nicotine-induced cancer by directly targeting CHRNA7 to inhibit JAK2/STAT3/SOX2 signaling.	Pubmed	6.999	1000	8.658	66.04	1	4	CHRNA7
Pubmed	25326330	HERC2/USP20 coordinates CHK1 activation by modulating CLASPIN stability.	Pubmed	6.999	1000	8.658	66.04	1	4	HERC2
Pubmed	20304803	Circadian control of XPA and excision repair of cisplatin-DNA damage by cryptochrome and HERC2 ubiquitin ligase.	Pubmed	6.999	1000	8.658	66.04	1	4	HERC2
Pubmed	21775519	HERC2 Interacts with Claspin and regulates DNA origin firing and replication fork progression.	Pubmed	6.999	1000	8.658	66.04	1	4	HERC2
Pubmed	29688589	Evaluating the effect of nicotinic cholinergic receptor genes on the risk of nonsyndromic cleft lip with or without cleft palate.	Pubmed	6.999	1000	8.658	66.04	1	4	CHRNA7
Pubmed	31665549	Regulation of the MDM2-p53 pathway by the ubiquitin ligase HERC2.	Pubmed	6.999	1000	8.658	66.04	1	4	HERC2
Pubmed	20629734	Genetic analysis of three important genes in pigmentation and melanoma susceptibility: CDKN2A, MC1R and HERC2/OCA2.	Pubmed	6.999	1000	8.658	66.04	1	4	HERC2
Pubmed	18385739	A variant associated with nicotine dependence, lung cancer and peripheral arterial disease.	Pubmed	6.999	1000	8.658	66.04	1	4	CHRNA7
Pubmed	11771745	Changes in nicotinic acetylcholine receptor subunits expression in brain of patients with Down syndrome and Alzheimer's disease.	Pubmed	6.999	1000	8.658	66.04	1	4	CHRNA7
Pubmed	24089524	Nicotine induces the up-regulation of the ?7-nicotinic receptor (?7-nAChR) in human squamous cell lung cancer cells via the Sp1/GATA protein pathway.	Pubmed	6.999	1000	8.658	66.04	1	4	CHRNA7
Pubmed	20457063	Human eye colour and HERC2, OCA2 and MATP.	Pubmed	6.999	1000	8.658	66.04	1	4	HERC2
Pubmed	37074924		Pubmed	6.999	1000	8.658	66.04	1	4	HERC2
Pubmed	19307444	Examination of the nicotine dependence (NICSNP) consortium findings in the Iowa adoption studies population.	Pubmed	6.999	1000	8.658	66.04	1	4	CHRNA7
Pubmed	16751776	A germline-specific class of small RNAs binds mammalian Piwi proteins.	Pubmed	8.079	1000	9.985	76.16	4	450	GOLGA8G,GOLGA8DP,GOLGA8CP,HERC2
Pubmed	21197618	Model-based prediction of human hair color using DNA variants.	Pubmed	8.741	1000	10.65	81.26	1	5	HERC2
Pubmed	12160729	BCL8 is a novel, evolutionarily conserved human gene family encoding proteins with presumptive protein kinase A anchoring function.	Pubmed	8.741	1000	10.65	81.26	1	5	NBEAP1
Pubmed	9193799	Expression of the alpha 7 subunit of the nicotinic acetylcholine receptor in normal and myasthenic human thymuses.	Pubmed	8.741	1000	10.65	81.26	1	5	CHRNA7
Pubmed	26224839	Na, K-ATPase ?3 is a death target of Alzheimer patient amyloid-? assembly.	Pubmed	8.741	1000	10.65	81.26	1	5	CHRNA7
Pubmed	12663058	Differential nicotinic acetylcholine receptor subunit expression in the human hippocampus.	Pubmed	8.741	1000	10.65	81.26	1	5	CHRNA7
Pubmed	10903848	An integrated deletion and physical map encompassing l71Rl, a chromosome 7 locus required for peri-implantation survival in the mouse.	Pubmed	8.741	1000	10.65	81.26	1	5	HERC2
Pubmed	22814251	Nucleolar exit of RNF8 and BRCA1 in response to DNA damage.	Pubmed	8.741	1000	10.65	81.26	1	5	HERC2
Pubmed	22124266	Frameshift mutations of ubiquitination-related genes HERC2, HERC3, TRIP12, UBE2Q1 and UBE4B in gastric and colorectal carcinomas with microsatellite instability.	Pubmed	8.741	1000	10.65	81.26	1	5	HERC2
Pubmed	22508508	DNA damage-inducible SUMOylation of HERC2 promotes RNF8 binding via a novel SUMO-binding Zinc finger.	Pubmed	8.741	1000	10.65	81.26	1	5	HERC2
Pubmed	19718026	Personalized copy number and segmental duplication maps using next-generation sequencing.	Pubmed	8.741	1000	10.65	81.26	1	5	POTEB3
Pubmed	32783947	NACHO Engages N-Glycosylation ER Chaperone Pathways for ?7 Nicotinic Receptor Assembly.	Pubmed	8.741	1000	10.65	81.26	1	5	CHRNA7
Pubmed	18438405	Replication of signals from recent studies of Crohn's disease identifies previously unknown disease loci for ulcerative colitis.	Pubmed	8.741	1000	10.65	81.26	1	5	HERC2
Pubmed	12783266	Nicotinic acetylcholine receptors: from structure to brain function.	Pubmed	8.741	1000	10.65	81.26	1	5	CHRNA7
Pubmed	20616560	Genetic differences between five European populations.	Pubmed	10.48	1000	12.67	96.61	1	6	HERC2
Pubmed	24778179	HERC2 targets the iron regulator FBXL5 for degradation and modulates iron metabolism.	Pubmed	10.48	1000	12.67	96.61	1	6	HERC2
Pubmed	27259994	Endothelial SIRT1 prevents adverse arterial remodeling by facilitating HERC2-mediated degradation of acetylated LKB1.	Pubmed	10.48	1000	12.67	96.61	1	6	HERC2
Pubmed	20463881	Digital quantification of human eye color highlights genetic association of three new loci.	Pubmed	10.48	1000	12.67	96.61	1	6	HERC2
Pubmed	20023648	HERC2 coordinates ubiquitin-dependent assembly of DNA repair factors on damaged chromosomes.	Pubmed	10.48	1000	12.67	96.61	1	6	HERC2
Pubmed	8095339	Evaluation of potential models for imprinted and nonimprinted components of human chromosome 15q11-q13 syndromes by fine-structure homology mapping in the mouse.	Pubmed	10.48	1000	12.67	96.61	1	6	HERC2
Pubmed	17171436	Two novel transcripts encoding two Ankyrin repeat containing proteins have preponderant expression during the mouse spermatogenesis.	Pubmed	10.48	1000	12.67	96.61	1	6	POTEB2
Pubmed	27528230	The HERC2 ubiquitin ligase is essential for embryonic development and regulates motor coordination.	Pubmed	10.48	1000	12.67	96.61	1	6	HERC2
Pubmed	21491433	Cell-type-specific consequences of Reelin deficiency in the mouse neocortex, hippocampus, and amygdala.	Pubmed	10.52	1000	12.7	96.86	2	88	CHRNA7,CHRFAM7A
Pubmed	23431145	The protomap is propagated to cortical plate neurons through an Eomes-dependent intermediate map.	Pubmed	11.93	1000	14.39	109.7	2	94	CHRNA7,CHRFAM7A
Pubmed	15276201	Five POTE paralogs and their splice variants are expressed in human prostate and encode proteins of different lengths.	Pubmed	12.22	1000	14.69	112	1	7	POTEB3
Pubmed	20231857	Why do young women smoke? VI. A controlled study of nicotine effects on attention: pharmacogenetic interactions.	Pubmed	12.22	1000	14.69	112	1	7	CHRNA7
Pubmed	9009220	Cloning and sequence of full-length cDNAs encoding the human neuronal nicotinic acetylcholine receptor (nAChR) subunits beta3 and beta4 and expression of seven nAChR subunits in the human neuroblastoma cell line SH-SY5Y and/or IMR-32.	Pubmed	12.22	1000	14.69	112	1	7	CHRNA7
Pubmed	17559419	Why do young women smoke? V. Role of direct and interactive effects of nicotinic cholinergic receptor gene variation on neurocognitive function.	Pubmed	13.95	1000	16.7	127.4	1	8	CHRNA7
Pubmed	18483556	A genome-wide association study identifies novel alleles associated with hair color and skin pigmentation.	Pubmed	13.95	1000	16.7	127.4	1	8	HERC2
Pubmed	22451720	Targeting of KRAS mutant tumors by HSP90 inhibitors involves degradation of STK33.	Pubmed	13.95	1000	16.7	127.4	1	8	HERC2
Pubmed	27344019	Functional interaction between Lypd6 and nicotinic acetylcholine receptors.	Pubmed	13.95	1000	16.7	127.4	1	8	CHRNA7
Pubmed	20006992	Correlation of a set of gene variants, life events and personality features on adult ADHD severity.	Pubmed	15.68	1000	18.64	142.2	1	9	CHRNA7
Pubmed	30987826	Pellino1 specifically binds to phospho-Thr18 of p53 and is recruited to sites of DNA damage.	Pubmed	15.68	1000	18.64	142.2	1	9	HERC2
Pubmed	11483206	Germline diversity of the expressed BALB/c VhJ558 gene family.	Pubmed	15.68	1000	18.64	142.2	1	9	IGHV1OR15-1
Pubmed	8906617	Comparative structure of human neuronal alpha 2-alpha 7 and beta 2-beta 4 nicotinic acetylcholine receptor subunits and functional expression of the alpha 2, alpha 3, alpha 4, alpha 7, beta 2, and beta 4 subunits.	Pubmed	15.68	1000	18.64	142.2	1	9	CHRNA7
Pubmed	6789211	Diversity of germ-line immunoglobulin VH genes.	Pubmed	15.68	1000	18.64	142.2	1	9	IGHV1OR15-1
Pubmed	2578321	Developmentally controlled and tissue-specific expression of unrearranged VH gene segments.	Pubmed	15.68	1000	18.64	142.2	1	9	IGHV1OR15-1
Pubmed	26692333	Loss of the proteostasis factor AIRAPL causes myeloid transformation by deregulating IGF-1 signaling.	Pubmed	15.68	1000	18.64	142.2	1	9	HERC2
Pubmed	29097665	RNF8/UBC13 ubiquitin signaling suppresses synapse formation in the mammalian brain.	Pubmed	17.41	1000	20.48	156.2	1	10	HERC2
Pubmed	20736995	Resequencing of nicotinic acetylcholine receptor genes and association of common and rare variants with the Fagerstrˆm test for nicotine dependence.	Pubmed	17.41	1000	20.48	156.2	1	10	CHRNA7
Pubmed	20301505	Prader-Willi Syndrome	Pubmed	17.41	1000	20.48	156.2	1	10	HERC2
Pubmed	26355680	The Parkinson's Disease-Associated Protein Kinase LRRK2 Modulates Notch Signaling through the Endosomal Pathway.	Pubmed	17.41	1000	20.48	156.2	1	10	HERC2
Pubmed	17952075	Genetic determinants of hair, eye and skin pigmentation in Europeans.	Pubmed	17.41	1000	20.48	156.2	1	10	HERC2
Pubmed	9060416	A microsatellite map of the pink-eyed dilution (p) deletion complex in mouse chromosome 7.	Pubmed	17.41	1000	20.48	156.2	1	10	HERC2
Pubmed	10336173	Diversity of mRNA expression for muscarinic acetylcholine receptor subtypes and neuronal nicotinic acetylcholine receptor subunits in human mononuclear leukocytes and leukemic cell lines.	Pubmed	17.41	1000	20.48	156.2	1	10	CHRNA7
Pubmed	26719799	The ?7-nicotinic receptor is upregulated in immune cells from HIV-seropositive women: consequences to the cholinergic anti-inflammatory response.	Pubmed	17.41	1000	20.48	156.2	1	10	CHRNA7
Pubmed	3211160	Combinatorial association of V genes: one VH gene codes for three non-cross-reactive monoclonal antibodies each specific for a different antigen (phoxazolone, NP or gat).	Pubmed	17.41	1000	20.48	156.2	1	10	IGHV1OR15-1
Pubmed	20176734	Comparative genetic analysis of inflammatory bowel disease and type 1 diabetes implicates multiple loci with opposite effects.	Pubmed	17.41	1000	20.48	156.2	1	10	HERC2
Pubmed	16381832	miRBase: microRNA sequences, targets and gene nomenclature.	Pubmed	18.58	1000	21.84	166.6	8	1921	MIR3118-3,MIR4509-3,MIR1268A,MIR5701-2,MIR5701-1,MIR3118-2,MIR4509-2,MIR4509-1
Pubmed	20300190	Characterization of the Melanoma miRNAome by Deep Sequencing.	Pubmed	19.82	1000	23.28	177.5	2	123	MIR3118-3,MIR3118-2
Pubmed	20584212	Multiple cholinergic nicotinic receptor genes affect nicotine dependence risk in African and European Americans.	Pubmed	20.85	1000	24.46	186.6	1	12	CHRNA7
Pubmed	8601493	Complementation analyses for 45 mutations encompassing the pink-eyed dilution (p) locus of the mouse.	Pubmed	22.57	1000	26.45	201.7	1	13	HERC2
Pubmed	27626314	The ubiquitin ligase TRIM25 targets ERG for degradation in prostate cancer.	Pubmed	24.28	1000	28.37	216.4	1	14	HERC2
Pubmed	19059502	Design and expression of human alpha7 nicotinic acetylcholine receptor extracellular domain mutants with enhanced solubility and ligand-binding properties.	Pubmed	24.28	1000	28.37	216.4	1	14	CHRNA7
Pubmed	18198266	No significant association of 14 candidate genes with schizophrenia in a large European ancestry sample: implications for psychiatric genetics.	Pubmed	24.28	1000	28.37	216.4	1	14	CHRNA7
Pubmed	23548203	Genome-wide association studies identify several new loci associated with pigmentation traits and skin cancer risk in European Americans.	Pubmed	26	1000	30.28	231	1	15	HERC2
Pubmed	19944766	A pilot multivariate parallel ICA study to investigate differential linkage between neural networks and genetic profiles in schizophrenia.	Pubmed	26	1000	30.28	231	1	15	CHRNA7
Pubmed	15905330	Identification of cancer/testis-antigen genes by massively parallel signature sequencing.	Pubmed	26	1000	30.28	231	1	15	LINC01193
Pubmed	30397336	Identification of phagocytosis regulators using magnetic genome-wide CRISPR screens.	Pubmed	26.23	1000	30.52	232.8	2	143	GOLGA8R,GOLGA8M
Pubmed	22496338	A human ubiquitin conjugating enzyme (E2)-HECT E3 ligase structure-function screen.	Pubmed	27.71	1000	32.07	244.7	1	16	HERC2
Pubmed	19068216	Investigation of Crohn's disease risk loci in ulcerative colitis further defines their molecular relationship.	Pubmed	27.71	1000	32.07	244.7	1	16	HERC2
Pubmed	19259974	Multiple distinct risk loci for nicotine dependence identified by dense coverage of the complete family of nicotinic receptor subunit (CHRN) genes.	Pubmed	27.71	1000	32.07	244.7	1	16	CHRNA7
Pubmed	26474068	RFWD3-Dependent Ubiquitination of RPA Regulates Repair at Stalled Replication Forks.	Pubmed	27.71	1000	32.07	244.7	1	16	HERC2
Pubmed	8601494	Molecular analysis of 36 mutations at the mouse pink-eyed dilution (p) locus.	Pubmed	27.71	1000	32.07	244.7	1	16	HERC2
Pubmed	23502783	The CCND1 c.870G>A polymorphism is a risk factor for t(11;14)(q13;q32) multiple myeloma.	Pubmed	29.41	1000	34.02	259.5	1	17	HERC2
Pubmed	21911577	A physical interaction network of dengue virus and human proteins.	Pubmed	31.12	1000	35.84	273.4	1	18	GOLGA8O
Pubmed	11840567	Cluster analysis of an extensive human breast cancer cell line protein expression map database.	Pubmed	31.12	1000	35.84	273.4	1	18	CHRNA7
Pubmed	34729304	TRIB3?GSK-3	Pubmed	31.12	1000	35.84	273.4	1	18	HERC2
Pubmed	6788376	Heavy chain variable region contribution to the NPb family of antibodies: somatic mutation evident in a gamma 2a variable region.	Pubmed	31.12	1000	35.84	273.4	1	18	IGHV1OR15-1
Pubmed	28378742	Fancd2 in vivo interaction network reveals a non-canonical role in mitochondrial function.	Pubmed	31.36	1000	36.09	275.3	7	1731	GOLGA8J,GOLGA8K,GOLGA8N,GOLGA8M,GOLGA8H,GOLGA8O,IGHV1OR15-1
Pubmed	17373692	No evidence for association between 19 cholinergic genes and bipolar disorder.	Pubmed	32.82	1000	37.65	287.2	1	19	CHRNA7
Pubmed	22561518	Genome-wide association analyses identify 13 new susceptibility loci for generalized vitiligo.	Pubmed	32.82	1000	37.65	287.2	1	19	HERC2
Pubmed	24743594	Autoregulation of the 26S proteasome by in situ ubiquitination.	Pubmed	32.82	1000	37.65	287.2	1	19	HERC2
Pubmed	24316575	The Vertebrate Genome Annotation browser 10 years on.	Pubmed	33.37	1000	38.24	291.7	2	163	POTEB3,POTEB2
Pubmed	7951227	Human immunoglobulin VH and D segments on chromosomes 15q11.2 and 16p11.2.	Pubmed	34.51	1000	39.52	301.4	1	20	IGHV1OR15-1
Pubmed	32939012	LncRNA SLC26A4-AS1 suppresses the MRN complex-mediated DNA repair signaling and thyroid cancer metastasis by destabilizing DDX5.	Pubmed	36.21	1000	41.42	315.9	1	21	GOLGA6L2
Pubmed	19174780	Confirmation of multiple Crohn's disease susceptibility loci in a large Dutch-Belgian cohort.	Pubmed	37.9	1000	43.31	330.4	1	22	HERC2
Pubmed	20886065	Molecular reclassification of Crohn's disease by cluster analysis of genetic variants.	Pubmed	39.59	1000	45.19	344.7	1	23	HERC2
Pubmed	15782160	Mapping DNA-protein interactions in large genomes by sequence tag analysis of genomic enrichment.	Pubmed	42.96	1000	48.99	373.7	1	25	ARHGAP11A
Interaction	int:GOLGA8G	GOLGA8G interactions		0.007369	6.389	2.15	15.79	3	24	GOLGA8J,GOLGA8G,GOLGA8CP
Interaction	int:GOLGA6L6	GOLGA6L6 interactions		0.007439	6.45	2.15	15.79	2	3	GOLGA6L6,GOLGA6L2
Interaction	int:GOLGA8CP	GOLGA8CP interactions		0.007439	6.45	2.15	15.79	2	3	GOLGA8G,GOLGA8CP
Interaction	int:BAAT	BAAT interactions		0.01188	10.3	2.574	18.9	3	28	GOLGA8F,GOLGA8EP,GOLGA8DP
Interaction	int:GOLGA8J	GOLGA8J interactions		0.01486	12.89	2.577	18.92	2	4	GOLGA8J,GOLGA8G
Interaction	int:POTEB2	POTEB2 interactions		0.03708	32.15	5.358	39.35	2	6	POTEB3,POTEB2
Interaction	int:CDR2	CDR2 interactions		0.06175	53.54	7.648	56.16	4	135	POTEB3,GOLGA6L2,WHAMMP3,HERC2
Interaction	int:ZNF471	ZNF471 interactions		0.1915	166	20.75	152.4	2	13	GOLGA8F,GOLGA8EP
Cytoband	15q11.2	15q11.2		2.081e-40	1.456e-39	1.456e-39	3.776e-39	25	172	GOLGA8S,GOLGA6L6,GOLGA6L2,LOC283683,OR4N4,WHAMMP3,LOC646214,LOC642131,POTEB2,NBEAP1,MIR1268A,CXADRP2,GOLGA6L1,GOLGA8EP,GOLGA8DP,OR4N3P,OR4M2,GOLGA8IP,FAM30C,GOLGA8CP,HERC2P2,LINC01193,IGHV1OR15-1,HERC2P7,REREP3
Cytoband	15q13.2	15q13.2		2.913e-26	2.039e-25	1.019e-25	2.643e-25	12	21	GOLGA8J,GOLGA8T,ARHGAP11A,GOLGA8Q,GOLGA8N,ULK4P2,LOC100288637,HERC2P10,GOLGA8H,LINC02249,ULK4P3,ARHGAP11B
Cytoband	15q13.1	15q13.1		1.219e-17	8.532e-17	2.844e-17	7.374e-17	9	21	GOLGA8F,GOLGA8G,LOC100289656,PDCD6IPP2,GOLGA8M,WHAMMP2,HERC2P9,CHRFAM7A,GOLGA6L7
Cytoband	15q13.3	15q13.3		9.363e-05	0.0006554	0.0001639	0.0004248	4	26	GOLGA8K,WHAMMP1,GOLGA8O,ULK4P1
Cytoband	15q11.1	15q11.1		0.09415	0.659	0.1318	0.3418	2	9	HERC2P3,CHEK2P2
Cytoband	15q13	15q13		14.65	102.6	17.09	44.32	1	9	HERC2
Transcription Factor Binding Site	M40840	EPC1_TARGET_GENES	MSigDB	0.4933	45.88	45.88	234.7	3	223	ARHGAP11A,ARHGAP11B-DT,LOC100288637
Gene Family	151	Olfactory receptors, family 4	genenames.org	0.1516	1.213	1.213	3.297	3	129	OR4N4,OR4N3P,OR4M2
Gene Family	721	Rho GTPase activating proteins	genenames.org	0.7691	6.153	3.076	8.361	2	50	ARHGAP11A,ARHGAP11B
Gene Family	476	MicroRNAs	genenames.org	1.895	15.16	5.053	13.73	6	1751	MIR3118-3,MIR4509-3,MIR1268A,MIR3118-2,MIR4509-2,MIR4509-1
Gene Family	685	Ankyrin repeat domain containing|POTE ankyrin domain containing	genenames.org	10.74	85.88	19.78	53.76	1	13	POTEB2
Gene Family	173	Cholinergic receptors nicotinic subunits	genenames.org	13.2	105.6	19.78	53.76	1	16	CHRNA7
Gene Family	91	Zinc fingers ZZ-type	genenames.org	14.84	118.7	19.78	53.76	1	18	HERC2
Gene Family	350	Immunoglobulin heavy (IGH) orphons	genenames.org	30.27	242.2	34.6	94.03	1	37	IGHV1OR15-1
Coexpression	MM1238	RAY_TUMORIGENESIS_BY_ERBB2_CDC25A_DN	M2:CGP: Chemical and Genetic Perturbations	0.01266	6.315	6.315	42.89	6	289	GOLGA8J,GOLGA8K,GOLGA8N,GOLGA8M,GOLGA8H,GOLGA8O
Coexpression Atlas	JC_hmvEC_2500_K4	JC_hmvEC_top-relative-expression-ranked_2500_k-means-cluster#4	PCBC	0.001571	0.3283	0.3283	1.944	8	535	WHAMMP3,ULK4P2,GOLGA8IP,WHAMMP2,HERC2P9,HERC2P2,ULK4P3,ULK4P1
Coexpression Atlas	PP_MEG_1000	PP_MEG_top-relative-expression-ranked_1000	PCBC	0.127	26.54	13.27	78.59	8	983	WHAMMP3,HERC2P3,ULK4P2,GOLGA8IP,WHAMMP2,HERC2P9,HERC2P2,ULK4P1
Coexpression Atlas	PP_GMP_2500_K5	PP_GMP_top-relative-expression-ranked_2500_k-means-cluster#5	PCBC	0.4336	90.63	30.21	178.9	8	1177	WHAMMP3,ULK4P2,GOLGA8IP,WHAMMP2,CHRFAM7A,ULK4P3,ARHGAP11B,ULK4P1
ToppCell Atlas	d066c3bab42bf10f0a00793638cf7d9368e44b5c	Motor_Cortex|World / Region, Lineage, Class, Subclass and Cluster	Human Multiple Cortical Areas SMART-seq	0.002212	4.277	2.308	18.8	5	170	GOLGA8T,GOLGA8K,LINC02249,ULK4P3,ULK4P1
ToppCell Atlas	d56d466f71454590cfb3f0f487b3d9e2a03f3bfe	Primary_Motor_Cortex_(M1)-Neuronal-Glutamatergic_Excit-Glut_IT_RORB_THEMIS_LINC00507-Exc_L3_THEMIS_PLA2G7|Primary_Motor_Cortex_(M1) / Sample group (Anatomical region groups), lineage, cell class, cell subclass and cell type	Human Multiple Cortical Areas SMART-seq	0.002549	4.93	2.308	18.8	5	175	GOLGA8T,GOLGA8K,LINC02249,ULK4P3,ULK4P1
ToppCell Atlas	5f914962e2572b0c6372465b81b7496fa663d93c	COVID_vent-Lymphocytic-ILC-NK_cell|COVID_vent / Disease condition, Lineage, Cell class and subclass	PBMC Atlas of COVID-19 patients (Wilk et al.)	0.004773	9.231	2.308	18.8	5	199	GOLGA8R,GOLGA8Q,GOLGA8N,GOLGA8IP,GOLGA8O
ToppCell Atlas	e3ff7fa1b1de1aaf6b46cdf49afa95bad457728a	COVID_vent-Lymphocytic-ILC|COVID_vent / Disease condition, Lineage, Cell class and subclass	PBMC Atlas of COVID-19 patients (Wilk et al.)	0.004773	9.231	2.308	18.8	5	199	GOLGA8R,GOLGA8Q,GOLGA8N,GOLGA8IP,GOLGA8O
ToppCell Atlas	d88d17d44901b6d6730eb4177075f8ad5436fc0c	Anterior_Cingulate_gyrus_(CgG)-Neuronal-GABAergic_Inh-GABA_VIP-Inh_L1-2_VIP_PPAPDC1A|Anterior_Cingulate_gyrus_(CgG) / Sample group (Anatomical region groups), lineage, cell class, cell subclass and cell type	Human Multiple Cortical Areas SMART-seq	0.05862	113.4	22.67	184.7	4	170	CHRNA7,ULK4P2,CHRFAM7A,ULK4P3
ToppCell Atlas	dd09e39e8ca282ff0f470e0652d519e190badd0b	Dendritic_Cells-SSc-ILD_01|World / lung cells shred on cell class, cell subclass, sample id	Pathobiology of Pulmonary Fibrosis (Reyfman et al., 2019)	0.07799	150.8	23.16	188.6	4	183	GOLGA8J,GOLGA8Q,GOLGA8N,GOLGA8M
ToppCell Atlas	643abc3c0afe1d3711b49bb5c1ab5951675884ad	Fetal_brain|World / Sample Type, Dataset, Time_group, and Cell type.	Integration of Four Brain Organoid Datasets and One Fetal Brain Dataset	0.08834	170.9	23.16	188.6	4	189	LOC283683,LOC646214,HERC2P2,HERC2P7
ToppCell Atlas	df4f7d5be099e3e6054f3b812ccf70251664e4c0	COVID_non-vent-Lymphocytic-ILC|COVID_non-vent / Disease condition, Lineage, Cell class and subclass	PBMC Atlas of COVID-19 patients (Wilk et al.)	0.1078	208.4	23.16	188.6	4	199	GOLGA8R,GOLGA8Q,GOLGA8N,GOLGA8O
ToppCell Atlas	ed35d747f11f6ea6a5cb7061057f0a98d9e0db99	COVID_non-vent-Lymphocytic-ILC-NK_cell|COVID_non-vent / Disease condition, Lineage, Cell class and subclass	PBMC Atlas of COVID-19 patients (Wilk et al.)	0.1078	208.4	23.16	188.6	4	199	GOLGA8R,GOLGA8Q,GOLGA8N,GOLGA8O
ToppCell Atlas	445a145c9e0cef900c051d6f80eecf21926b24d6	TCGA-Endometrium-Primary_Tumor-Endometrial_Adenocarcinoma-Mixed_Serous_and_Endometrioid-4|TCGA-Endometrium / Sample_Type by Project: Shred V9	TCGA OncoMap	0.1904	368.3	36.83	300	3	90	GOLGA8K,GOLGA8Q,GOLGA8H
Computational	MODULE_397	Genes in the cancer module 397.	C4:CM: Cancer Modules	0.8553	23.95	23.95	94.05	2	121	ARHGAP11A,HERC2
MicroRNA	hsa-miR-193a-5p:TargetScan	hsa-miR-193a-5p	TargetScan	7.752e-10	1.422e-06	1.422e-06	1.151e-05	9	175	GOLGA8J,GOLGA8F,GOLGA8R,GOLGA8K,GOLGA8N,GOLGA8G,GOLGA8M,GOLGA8H,GOLGA8O
MicroRNA	hsa-miR-601		MirDB	5.044e-07	0.0009256	0.0004628	0.003745	7	146	GOLGA8J,GOLGA8R,GOLGA8K,GOLGA8N,GOLGA8M,GOLGA8H,GOLGA8O
MicroRNA	hsa-miR-4677-3p		MirDB	9.673e-07	0.001775	0.000538	0.004354	9	390	GOLGA8J,GOLGA8R,GOLGA8K,CHRNA7,GOLGA8N,GOLGA8M,GOLGA8H,GOLGA8O,CHRFAM7A
MicroRNA	hsa-miR-10524-5p		MirDB	1.173e-06	0.002152	0.000538	0.004354	8	268	GOLGA8J,GOLGA8R,GOLGA8K,ARHGAP11A,GOLGA8N,GOLGA8M,GOLGA8H,GOLGA8O
MicroRNA	hsa-miR-4515		MirDB	3.285e-06	0.006028	0.001206	0.009755	7	191	GOLGA8J,GOLGA8R,GOLGA8K,GOLGA8N,GOLGA8M,GOLGA8H,GOLGA8O
MicroRNA	hsa-miR-4680-5p		MirDB	1.185e-05	0.02175	0.003202	0.02591	7	230	GOLGA8J,GOLGA8R,GOLGA8K,GOLGA8N,GOLGA8M,GOLGA8H,GOLGA8O
MicroRNA	hsa-miR-1285-5p		MirDB	1.221e-05	0.02241	0.003202	0.02591	7	231	GOLGA8J,GOLGA8R,GOLGA8K,GOLGA8N,GOLGA8M,GOLGA8H,GOLGA8O
MicroRNA	hsa-miR-219a-2-3p		MirDB	2.28e-05	0.04185	0.005231	0.04233	7	253	GOLGA8J,GOLGA8R,GOLGA8K,GOLGA8N,GOLGA8M,GOLGA8H,GOLGA8O
MicroRNA	hsa-miR-4446-3p		MirDB	2.822e-05	0.05178	0.005754	0.04656	7	261	GOLGA8J,GOLGA8R,GOLGA8K,GOLGA8N,GOLGA8M,GOLGA8H,GOLGA8O
MicroRNA	hsa-miR-4662a-5p		MirDB	7.977e-05	0.1464	0.01464	0.1185	7	304	GOLGA8J,GOLGA8R,GOLGA8K,GOLGA8N,GOLGA8M,GOLGA8H,GOLGA8O
MicroRNA	hsa-miR-5000-5p		MirDB	0.0001178	0.2162	0.01965	0.159	7	322	GOLGA8J,GOLGA8R,GOLGA8K,GOLGA8N,GOLGA8M,GOLGA8H,GOLGA8O
MicroRNA	hsa-miR-8060		MirDB	0.0001877	0.3445	0.02871	0.2323	7	345	GOLGA8J,GOLGA8R,GOLGA8K,GOLGA8N,GOLGA8M,GOLGA8H,GOLGA8O
MicroRNA	hsa-miR-323b-3p		MirDB	0.0002188	0.4015	0.03088	0.2499	6	213	GOLGA8R,GOLGA8K,GOLGA8N,GOLGA8M,GOLGA8H,GOLGA8O
MicroRNA	hsa-miR-6837-3p		MirDB	0.00025	0.4588	0.03277	0.2652	7	360	GOLGA8J,GOLGA8R,GOLGA8K,GOLGA8N,GOLGA8M,GOLGA8H,GOLGA8O
MicroRNA	hsa-miR-1279		MirDB	0.0002916	0.5351	0.03567	0.2887	8	548	GOLGA8J,GOLGA8R,GOLGA8K,ARHGAP11A,GOLGA8N,GOLGA8M,GOLGA8H,GOLGA8O
MicroRNA	hsa-miR-633		MirDB	0.0004277	0.7849	0.04905	0.397	7	390	GOLGA8J,GOLGA8R,GOLGA8K,GOLGA8N,GOLGA8M,GOLGA8H,GOLGA8O
MicroRNA	hsa-miR-4679		MirDB	0.0005325	0.9772	0.05748	0.4652	7	403	GOLGA8J,GOLGA8R,GOLGA8K,GOLGA8N,GOLGA8M,GOLGA8H,GOLGA8O
MicroRNA	hsa-miR-4457		MirDB	0.0005782	1.061	0.05895	0.477	7	408	GOLGA8J,GOLGA8R,GOLGA8K,GOLGA8N,GOLGA8M,GOLGA8H,GOLGA8O
MicroRNA	hsa-miR-139-5p		MirDB	0.0006374	1.17	0.06156	0.4981	7	414	GOLGA8J,GOLGA8R,GOLGA8K,GOLGA8N,GOLGA8M,GOLGA8H,GOLGA8O
MicroRNA	hsa-miR-6073		MirDB	0.000702	1.288	0.06441	0.5212	6	260	GOLGA8J,GOLGA8R,GOLGA8K,GOLGA8N,GOLGA8M,GOLGA8O
MicroRNA	hsa-miR-4660		MirDB	0.0008725	1.601	0.07624	0.6169	7	434	GOLGA8J,GOLGA8R,GOLGA8K,GOLGA8N,GOLGA8M,GOLGA8H,GOLGA8O
MicroRNA	hsa-miR-627:mirSVR_highEffct	hsa-miR-627:mirSVR_nonconserved_highEffect-0.5	MicroRNA.org	0.001137	2.086	0.09481	0.7672	9	896	GOLGA8F,CXADRP2,CHRNA7,GOLGA8G,GOLGA8DP,GOLGA8CP,HERC2P9,HERC2P2,CHRFAM7A
MicroRNA	hsa-miR-1911*:mirSVR_lowEffct	hsa-miR-1911*:mirSVR_nonconserved_lowEffect-0.1-0.5	MicroRNA.org	0.001782	3.27	0.1422	1.151	11	1532	GOLGA6L6,GOLGA6L1,CHRNA7,ULK4P2,HERC2P9,HERC2,LINC01193,CHRFAM7A,ULK4P3,ARHGAP11B,ULK4P1
MicroRNA	hsa-miR-4423-3p		MirDB	0.001873	3.437	0.1432	1.159	6	308	GOLGA8J,GOLGA8R,GOLGA8K,GOLGA8N,GOLGA8M,GOLGA8H
MicroRNA	hsa-miR-6728-3p		MirDB	0.002254	4.136	0.1655	1.339	7	501	GOLGA8J,GOLGA8R,GOLGA8K,GOLGA8N,GOLGA8M,GOLGA8H,GOLGA8O
MicroRNA	hsa-miR-5701		MirDB	0.003342	6.133	0.2325	1.881	7	532	GOLGA8J,GOLGA8R,GOLGA8K,GOLGA8N,GOLGA8M,GOLGA8H,GOLGA8O
MicroRNA	hsa-miR-520h:mirSVR_highEffct	hsa-miR-520h:mirSVR_nonconserved_highEffect-0.5	MicroRNA.org	0.00342	6.277	0.2325	1.881	10	1319	GOLGA8F,CXADRP2,HERC2P3,CHRNA7,GOLGA8G,GOLGA8EP,GOLGA8DP,GOLGA8CP,WHAMMP2,CHRFAM7A
MicroRNA	hsa-miR-1260a		MirDB	0.004164	7.641	0.2635	2.132	6	354	GOLGA8J,GOLGA8R,GOLGA8K,GOLGA8N,GOLGA8H,GOLGA8O
MicroRNA	hsa-miR-1260b		MirDB	0.004164	7.641	0.2635	2.132	6	354	GOLGA8J,GOLGA8R,GOLGA8K,GOLGA8N,GOLGA8H,GOLGA8O
MicroRNA	hsa-miR-520g:mirSVR_highEffct	hsa-miR-520g:mirSVR_nonconserved_highEffect-0.5	MicroRNA.org	0.005419	9.944	0.3315	2.682	10	1390	GOLGA8F,CXADRP2,HERC2P3,CHRNA7,GOLGA8G,GOLGA8EP,GOLGA8DP,GOLGA8CP,WHAMMP2,CHRFAM7A
MicroRNA	hsa-miR-29b-2-5p		MirDB	0.006488	11.91	0.3841	3.108	7	589	GOLGA8J,GOLGA8R,GOLGA8K,GOLGA8N,GOLGA8M,GOLGA8H,GOLGA8O
MicroRNA	hsa-miR-625*:mirSVR_highEffct	hsa-miR-625*:mirSVR_nonconserved_highEffect-0.5	MicroRNA.org	0.007237	13.28	0.4016	3.25	7	599	GOLGA8F,GOLGA6L1,CHRNA7,GOLGA8G,GOLGA8EP,GOLGA8DP,GOLGA8CP
MicroRNA	hsa-miR-3167:mirSVR_highEffct	hsa-miR-3167:mirSVR_nonconserved_highEffect-0.5	MicroRNA.org	0.007389	13.56	0.4016	3.25	9	1129	GOLGA8F,CHRNA7,GOLGA8G,GOLGA8EP,GOLGA8DP,ULK4P2,GOLGA8CP,ULK4P3,ULK4P1
MicroRNA	hsa-miR-2113:mirSVR_highEffct	hsa-miR-2113:mirSVR_nonconserved_highEffect-0.5	MicroRNA.org	0.007442	13.66	0.4016	3.25	9	1130	GOLGA6L6,GOLGA8F,ARHGAP11A,GOLGA6L1,GOLGA8G,GOLGA8EP,GOLGA8DP,GOLGA8CP,HERC2P9
MicroRNA	hsa-miR-8070		MirDB	0.007885	14.47	0.4134	3.345	6	396	GOLGA8J,GOLGA8R,GOLGA8K,GOLGA8N,GOLGA8H,GOLGA8O
MicroRNA	hsa-miR-1270:mirSVR_lowEffct	hsa-miR-1270:mirSVR_nonconserved_lowEffect-0.1-0.5	MicroRNA.org	0.008154	14.96	0.4156	3.363	11	1798	GOLGA8F,GOLGA8G,GOLGA8EP,GOLGA8DP,ULK4P2,GOLGA8CP,WHAMMP2,LINC01193,ULK4P3,ARHGAP11B,ULK4P1
MicroRNA	hsa-miR-3180-5p:mirSVR_highEffct	hsa-miR-3180-5p:mirSVR_nonconserved_highEffect-0.5	MicroRNA.org	0.008769	16.09	0.4349	3.519	10	1469	GOLGA8F,ARHGAP11A,GOLGA8G,GOLGA8EP,GOLGA8DP,ULK4P2,GOLGA8CP,HERC2,ULK4P3,ULK4P1
MicroRNA	hsa-miR-3160:mirSVR_highEffct	hsa-miR-3160:mirSVR_nonconserved_highEffect-0.5	MicroRNA.org	0.01209	22.19	0.5839	4.725	8	908	GOLGA8F,HERC2P3,GOLGA8G,GOLGA8EP,GOLGA8DP,GOLGA8CP,HERC2P9,HERC2P2
MicroRNA	hsa-miR-10522-5p		MirDB	0.01592	29.21	0.7491	6.062	7	677	GOLGA8J,GOLGA8R,GOLGA8K,GOLGA8N,GOLGA8M,GOLGA8H,GOLGA8O
MicroRNA	hsa-miR-589-3p		MirDB	0.01935	35.51	0.8878	7.185	7	698	GOLGA8J,GOLGA8R,GOLGA8K,GOLGA8N,GOLGA8M,GOLGA8H,GOLGA8O
MicroRNA	hsa-miR-620:mirSVR_lowEffct	hsa-miR-620:mirSVR_nonconserved_lowEffect-0.1-0.5	MicroRNA.org	0.02389	43.84	1.069	8.653	10	1651	GOLGA8F,GOLGA8G,GOLGA8EP,ULK4P2,GOLGA8CP,WHAMMP2,LINC01193,ULK4P3,ARHGAP11B,ULK4P1
MicroRNA	hsa-miR-487b:mirSVR_lowEffct	hsa-miR-487b:mirSVR_conserved_lowEffect-0.1-0.5	MicroRNA.org	0.02945	54.03	1.267	10.26	5	299	GOLGA8F,GOLGA8G,GOLGA8EP,GOLGA8DP,GOLGA8CP
MicroRNA	hsa-miR-372:mirSVR_highEffct	hsa-miR-372:mirSVR_conserved_highEffect-0.5	MicroRNA.org	0.0297	54.5	1.267	10.26	9	1347	GOLGA8F,CXADRP2,CHRNA7,GOLGA8G,GOLGA8EP,GOLGA8DP,GOLGA8CP,CHRFAM7A,ARHGAP11B
MicroRNA	hsa-miR-519a-3p		MirDB	0.03407	62.51	1.37	11.09	7	763	GOLGA8J,GOLGA8R,GOLGA8K,GOLGA8N,GOLGA8M,GOLGA8H,GOLGA8O
MicroRNA	hsa-miR-519b-3p		MirDB	0.03407	62.51	1.37	11.09	7	763	GOLGA8J,GOLGA8R,GOLGA8K,GOLGA8N,GOLGA8M,GOLGA8H,GOLGA8O
MicroRNA	hsa-miR-519c-3p		MirDB	0.03435	63.03	1.37	11.09	7	764	GOLGA8J,GOLGA8R,GOLGA8K,GOLGA8N,GOLGA8M,GOLGA8H,GOLGA8O
MicroRNA	hsa-miR-4760-3p		MirDB	0.03521	64.61	1.375	11.12	7	767	GOLGA8J,GOLGA8R,GOLGA8K,GOLGA8N,GOLGA8M,GOLGA8H,GOLGA8O
MicroRNA	hsa-miR-1826:mirSVR_lowEffct	hsa-miR-1826:mirSVR_nonconserved_lowEffect-0.1-0.5	MicroRNA.org	0.03665	67.25	1.401	11.34	9	1384	GOLGA8F,CXADRP2,CHRNA7,GOLGA8G,GOLGA8EP,GOLGA8DP,GOLGA8CP,LINC01193,LINC02249
MicroRNA	hsa-miR-4276		MirDB	0.03852	70.68	1.443	11.67	7	778	GOLGA8J,GOLGA8R,GOLGA8K,GOLGA8N,GOLGA8M,GOLGA8H,GOLGA8O
MicroRNA	hsa-miR-1251:mirSVR_lowEffct	hsa-miR-1251:mirSVR_nonconserved_lowEffect-0.1-0.5	MicroRNA.org	0.0451	82.76	1.655	13.4	8	1093	GOLGA8F,ARHGAP11A,GOLGA8N,GOLGA8G,GOLGA8EP,GOLGA8DP,GOLGA8IP,GOLGA8CP
MicroRNA	hsa-miR-1299		MirDB	0.05041	92.5	1.807	14.62	7	812	GOLGA8J,GOLGA8R,GOLGA8K,GOLGA8N,GOLGA8M,GOLGA8H,GOLGA8O
MicroRNA	hsa-miR-891a:mirSVR_lowEffct	hsa-miR-891a:mirSVR_nonconserved_lowEffect-0.1-0.5	MicroRNA.org	0.05121	93.97	1.807	14.62	5	336	GOLGA8F,GOLGA8G,GOLGA8EP,GOLGA8DP,GOLGA8CP
MicroRNA	hsa-miR-5582-5p		MirDB	0.05238	96.13	1.814	14.68	7	817	GOLGA8J,GOLGA8R,GOLGA8K,GOLGA8N,GOLGA8M,GOLGA8H,GOLGA8O
MicroRNA	hsa-miR-1303		MirDB	0.057	104.6	1.933	15.64	6	564	GOLGA8J,GOLGA8R,GOLGA8K,GOLGA8M,GOLGA8H,GOLGA8O
MicroRNA	hsa-miR-1298-5p		MirDB	0.0582	106.8	1.933	15.64	4	175	GOLGA8J,GOLGA8R,GOLGA8K,GOLGA8O
MicroRNA	hsa-miR-302d:mirSVR_highEffct	hsa-miR-302d:mirSVR_conserved_highEffect-0.5	MicroRNA.org	0.05951	109.2	1.933	15.64	9	1474	GOLGA8F,CXADRP2,CHRNA7,GOLGA8G,GOLGA8EP,GOLGA8DP,GOLGA8CP,CHRFAM7A,ARHGAP11B
MicroRNA	hsa-miR-875-3p		MirDB	0.06004	110.2	1.933	15.64	7	835	GOLGA8J,GOLGA8R,GOLGA8K,GOLGA8N,GOLGA8M,GOLGA8H,GOLGA8O
MicroRNA	hsa-miR-543		MirDB	0.06186	113.5	1.957	15.84	7	839	GOLGA8J,GOLGA8R,GOLGA8K,GOLGA8N,GOLGA8M,GOLGA8H,GOLGA8O
MicroRNA	hsa-miR-370:mirSVR_highEffct	hsa-miR-370:mirSVR_conserved_highEffect-0.5	MicroRNA.org	0.071	130.3	2.208	17.87	6	587	HERC2P3,CHRNA7,ULK4P2,HERC2P9,ULK4P3,ULK4P1
MicroRNA	hsa-miR-103-as:mirSVR_lowEffct	hsa-miR-103-as:mirSVR_nonconserved_lowEffect-0.1-0.5	MicroRNA.org	0.0769	141.1	2.334	18.89	8	1180	GOLGA8F,GOLGA8G,GOLGA8EP,GOLGA8DP,GOLGA8IP,GOLGA8CP,WHAMMP2,LINC02249
MicroRNA	hsa-miR-1468:mirSVR_highEffct	hsa-miR-1468:mirSVR_nonconserved_highEffect-0.5	MicroRNA.org	0.07759	142.4	2.334	18.89	5	367	GOLGA8F,GOLGA8G,GOLGA8EP,GOLGA8DP,GOLGA8CP
MicroRNA	hsa-miR-4274		MirDB	0.08165	149.8	2.408	19.49	4	191	GOLGA8R,GOLGA8K,GOLGA8M,GOLGA8O
MicroRNA	hsa-miR-4672		MirDB	0.08267	151.7	2.408	19.49	7	879	GOLGA8R,GOLGA8K,GOLGA8N,GOLGA8M,GOLGA8H,HERC2,GOLGA8O
MicroRNA	hsa-miR-601:mirSVR_highEffct	hsa-miR-601:mirSVR_nonconserved_highEffect-0.5	MicroRNA.org	0.08911	163.5	2.555	20.68	5	378	GOLGA8F,GOLGA8G,GOLGA8EP,GOLGA8DP,GOLGA8CP
MicroRNA	hsa-miR-4424:Functional MTI (Weak)	Functional MTI (Weak)	miRTarbase	0.1008	184.9	2.845	23.02	3	75	GOLGA8J,GOLGA8M,GOLGA8H
MicroRNA	hsa-miR-888:mirSVR_lowEffct	hsa-miR-888:mirSVR_nonconserved_lowEffect-0.1-0.5	MicroRNA.org	0.107	196.3	2.963	23.97	10	1976	GOLGA6L6,GOLGA8F,CXADRP2,GOLGA6L1,GOLGA8G,GOLGA8EP,GOLGA8DP,GOLGA8CP,WHAMMP2,HERC2P2
MicroRNA	hsa-miR-517c:mirSVR_lowEffct	hsa-miR-517c:mirSVR_nonconserved_lowEffect-0.1-0.5	MicroRNA.org	0.1082	198.5	2.963	23.97	5	394	GOLGA6L6,ULK4P2,HERC2P9,ULK4P3,ULK4P1
MicroRNA	hsa-miR-624*:mirSVR_lowEffct	hsa-miR-624*:mirSVR_nonconserved_lowEffect-0.1-0.5	MicroRNA.org	0.1119	205.3	3.02	24.44	8	1246	GOLGA6L6,CXADRP2,GOLGA6L1,ULK4P2,LOC100288637,HERC2,ULK4P3,ULK4P1
MicroRNA	hsa-miR-99a:mirSVR_lowEffct	hsa-miR-99a:mirSVR_conserved_lowEffect-0.1-0.5	MicroRNA.org	0.1177	215.9	3.129	25.32	4	210	CXADRP2,GOLGA8EP,GOLGA8DP,GOLGA8CP
MicroRNA	hsa-miR-302f:mirSVR_lowEffct	hsa-miR-302f:mirSVR_nonconserved_lowEffect-0.1-0.5	MicroRNA.org	0.1317	241.7	3.453	27.94	9	1637	GOLGA6L6,ARHGAP11A,GOLGA6L1,CHRNA7,LOC100288637,WHAMMP2,LINC02249,CHRFAM7A,ARHGAP11B
MicroRNA	hsa-miR-892a:mirSVR_highEffct	hsa-miR-892a:mirSVR_nonconserved_highEffect-0.5	MicroRNA.org	0.1388	254.7	3.587	29.03	7	956	CXADRP2,ULK4P2,WHAMMP2,HERC2,ULK4P3,ULK4P1,GOLGA6L7
MicroRNA	hsa-miR-4531		MirDB	0.1415	259.6	3.606	29.18	7	959	GOLGA8J,GOLGA8R,GOLGA8K,GOLGA8N,GOLGA8M,GOLGA8H,GOLGA8O
MicroRNA	hsa-miR-1244:mirSVR_lowEffct	hsa-miR-1244:mirSVR_nonconserved_lowEffect-0.1-0.5	MicroRNA.org	0.1592	292.1	4.001	32.38	9	1679	GOLGA8F,CHRNA7,GOLGA8G,GOLGA8EP,GOLGA8DP,GOLGA8CP,HERC2P9,LINC02249,CHRFAM7A
MicroRNA	hsa-miR-485-3p:mirSVR_highEffct	hsa-miR-485-3p:mirSVR_nonconserved_highEffect-0.5	MicroRNA.org	0.1694	310.8	4.2	33.99	8	1324	GOLGA8F,GOLGA8G,GOLGA8EP,GOLGA8DP,ULK4P2,GOLGA8CP,ULK4P3,ULK4P1
MicroRNA	hsa-miR-924:mirSVR_lowEffct	hsa-miR-924:mirSVR_nonconserved_lowEffect-0.1-0.5	MicroRNA.org	0.184	337.6	4.501	36.42	9	1712	GOLGA8F,CHRNA7,GOLGA8G,GOLGA8EP,GOLGA8DP,GOLGA8CP,HERC2P9,HERC2,CHRFAM7A
MicroRNA	hsa-miR-8087:Functional MTI (Weak)	Functional MTI (Weak)	miRTarbase	0.1968	361.2	4.753	38.46	3	94	GOLGA8J,GOLGA8M,GOLGA8H
MicroRNA	hsa-miR-4449:Functional MTI (Weak)	Functional MTI (Weak)	miRTarbase	0.2087	382.9	4.973	40.24	2	18	GOLGA8J,GOLGA8IP
MicroRNA	hsa-miR-202*:mirSVR_highEffct	hsa-miR-202*:mirSVR_nonconserved_highEffect-0.5	MicroRNA.org	0.2365	433.9	5.545	44.88	6	733	GOLGA8F,GOLGA8G,GOLGA8EP,GOLGA8DP,GOLGA8CP,HERC2
MicroRNA	hsa-miR-4482-3p		MirDB	0.2387	438.1	5.545	44.88	7	1045	GOLGA8J,GOLGA8R,GOLGA8K,GOLGA8N,GOLGA8M,GOLGA8H,GOLGA8O
MicroRNA	hsa-miR-548u:Functional MTI (Weak)	Functional MTI (Weak)	miRTarbase	0.2433	446.4	5.58	45.16	3	101	GOLGA8J,GOLGA8M,GOLGA8H
MicroRNA	hsa-miR-7161-5p:Functional MTI (Weak)	Functional MTI (Weak)	miRTarbase	0.2577	473	5.839	47.25	3	103	GOLGA8J,GOLGA8M,GOLGA8H
MicroRNA	hsa-miR-4530		MirDB	0.2723	499.6	5.944	48.1	5	481	GOLGA8R,GOLGA8K,GOLGA8N,GOLGA8M,GOLGA8O
MicroRNA	hsa-miR-205-3p		MirDB	0.2738	502.5	5.944	48.1	7	1069	GOLGA8J,GOLGA8R,GOLGA8K,GOLGA8N,GOLGA8M,GOLGA8H,GOLGA8O
MicroRNA	hsa-miR-3143		MirDB	0.2769	508.2	5.944	48.1	7	1071	GOLGA8J,GOLGA8R,GOLGA8K,GOLGA8N,GOLGA8M,GOLGA8H,GOLGA8O
MicroRNA	hsa-miR-3199:mirSVR_highEffct	hsa-miR-3199:mirSVR_nonconserved_highEffect-0.5	MicroRNA.org	0.2775	509.2	5.944	48.1	5	483	GOLGA8N,ULK4P2,HERC2P9,ULK4P3,ULK4P1
MicroRNA	hsa-miR-1270:Functional MTI	Functional MTI	miRTarbase	0.2804	514.6	5.944	48.1	3	106	GOLGA8J,GOLGA8M,GOLGA8H
MicroRNA	hsa-miR-105:mirSVR_highEffct	hsa-miR-105:mirSVR_nonconserved_highEffect-0.5	MicroRNA.org	0.2819	517.3	5.944	48.1	8	1428	GOLGA8F,CHRNA7,GOLGA8G,GOLGA8EP,GOLGA8DP,LOC100288637,GOLGA8CP,CHRFAM7A
MicroRNA	hsa-miR-219-2-3p:mirSVR_lowEffct	hsa-miR-219-2-3p:mirSVR_nonconserved_lowEffect-0.1-0.5	MicroRNA.org	0.2865	525.8	5.944	48.1	9	1818	GOLGA8F,CHRNA7,GOLGA8G,GOLGA8EP,GOLGA8DP,GOLGA8CP,CHRFAM7A,ULK4P3,ARHGAP11B
MicroRNA	hsa-miR-620:Functional MTI	Functional MTI	miRTarbase	0.2883	529	5.944	48.1	3	107	GOLGA8J,GOLGA8M,GOLGA8H
MicroRNA	hsa-miR-4260:mirSVR_lowEffct	hsa-miR-4260:mirSVR_nonconserved_lowEffect-0.1-0.5	MicroRNA.org	0.2926	537	5.967	48.28	8	1436	GOLGA6L6,GOLGA8F,GOLGA6L1,GOLGA8G,GOLGA8EP,GOLGA8DP,GOLGA8CP,HERC2
MicroRNA	hsa-miR-12131		MirDB	0.2992	549	6.006	48.6	5	491	GOLGA8J,GOLGA8R,GOLGA8M,GOLGA8H,GOLGA8O
MicroRNA	hsa-miR-629:mirSVR_highEffct	hsa-miR-629:mirSVR_nonconserved_highEffect-0.5	MicroRNA.org	0.3011	552.6	6.006	48.6	6	767	GOLGA8F,GOLGA8G,GOLGA8EP,GOLGA8DP,GOLGA8CP,WHAMMP2
MicroRNA	hsa-miR-181a-5p		MirDB	0.3378	619.8	6.562	53.1	7	1107	GOLGA8J,GOLGA8R,GOLGA8K,GOLGA8N,GOLGA8M,GOLGA8H,GOLGA8O
MicroRNA	hsa-miR-181c-5p		MirDB	0.3378	619.8	6.562	53.1	7	1107	GOLGA8J,GOLGA8R,GOLGA8K,GOLGA8N,GOLGA8M,GOLGA8H,GOLGA8O
MicroRNA	hsa-miR-181b-5p		MirDB	0.3415	626.6	6.562	53.1	7	1109	GOLGA8J,GOLGA8R,GOLGA8K,GOLGA8N,GOLGA8M,GOLGA8H,GOLGA8O
MicroRNA	hsa-miR-181d-5p		MirDB	0.3433	630	6.562	53.1	7	1110	GOLGA8J,GOLGA8R,GOLGA8K,GOLGA8N,GOLGA8M,GOLGA8H,GOLGA8O
MicroRNA	hsa-miR-1299:mirSVR_highEffct	hsa-miR-1299:mirSVR_nonconserved_highEffect-0.5	MicroRNA.org	0.3981	730.6	7.486	60.58	9	1902	GOLGA8F,ARHGAP11A,CXADRP2,GOLGA8G,GOLGA8EP,GOLGA8DP,LOC100288637,GOLGA8CP,HERC2P9
MicroRNA	hsa-miR-19b:mirSVR_highEffct	hsa-miR-19b:mirSVR_conserved_highEffect-0.5	MicroRNA.org	0.3998	733.7	7.486	60.58	8	1505	GOLGA8F,ARHGAP11A,GOLGA8G,GOLGA8EP,GOLGA8DP,GOLGA8CP,WHAMMP2,ARHGAP11B
MicroRNA	hsa-miR-628-3p:mirSVR_lowEffct	hsa-miR-628-3p:mirSVR_nonconserved_lowEffect-0.1-0.5	MicroRNA.org	0.4069	746.7	7.542	61.03	8	1509	GOLGA8F,CXADRP2,GOLGA8G,GOLGA8EP,GOLGA8DP,GOLGA8CP,HERC2,CHRFAM7A
MicroRNA	hsa-miR-129-3p:mirSVR_highEffct	hsa-miR-129-3p:mirSVR_nonconserved_highEffect-0.5	MicroRNA.org	0.4166	764.5	7.645	61.86	5	528	GOLGA8F,GOLGA8G,GOLGA8EP,GOLGA8DP,GOLGA8CP
MicroRNA	hsa-miR-767-5p:mirSVR_lowEffct	hsa-miR-767-5p:mirSVR_nonconserved_lowEffect-0.1-0.5	MicroRNA.org	0.4594	843	8.346	67.54	8	1537	GOLGA6L6,GOLGA6L1,CHRNA7,GOLGA8DP,ULK4P2,GOLGA8CP,ULK4P3,ULK4P1
MicroRNA	hsa-miR-129*:mirSVR_highEffct	hsa-miR-129*:mirSVR_nonconserved_highEffect-0.5	MicroRNA.org	0.4652	853.6	8.368	67.72	5	541	GOLGA8F,GOLGA8G,GOLGA8EP,GOLGA8DP,GOLGA8CP
MicroRNA	hsa-miR-582-3p		MirDB	0.4797	880.2	8.546	69.16	4	304	GOLGA8J,GOLGA8R,GOLGA8K,GOLGA8O
MicroRNA	hsa-miR-1291:mirSVR_lowEffct	hsa-miR-1291:mirSVR_nonconserved_lowEffect-0.1-0.5	MicroRNA.org	0.5108	937.3	9.012	72.93	8	1562	GOLGA8F,CHRNA7,GOLGA8G,GOLGA8EP,GOLGA8DP,GOLGA8CP,HERC2P9,CHRFAM7A
MicroRNA	hsa-miR-618:mirSVR_lowEffct	hsa-miR-618:mirSVR_nonconserved_lowEffect-0.1-0.5	MicroRNA.org	0.5598	1000	9.783	79.17	8	1584	GOLGA8F,ARHGAP11A,GOLGA8G,GOLGA8EP,GOLGA8DP,LOC100288637,GOLGA8CP,HERC2P2
MicroRNA	hsa-miR-888*:mirSVR_lowEffct	hsa-miR-888*:mirSVR_nonconserved_lowEffect-0.1-0.5	MicroRNA.org	0.5715	1000	9.893	80.06	8	1589	GOLGA8F,CXADRP2,CHRNA7,GOLGA8G,GOLGA8EP,GOLGA8DP,GOLGA8CP,CHRFAM7A
MicroRNA	hsa-miR-19a:mirSVR_highEffct	hsa-miR-19a:mirSVR_conserved_highEffect-0.5	MicroRNA.org	0.6052	1000	10.38	83.98	8	1603	GOLGA8F,ARHGAP11A,GOLGA8G,GOLGA8EP,GOLGA8DP,GOLGA8CP,WHAMMP2,ARHGAP11B
MicroRNA	hsa-miR-934:mirSVR_highEffct	hsa-miR-934:mirSVR_nonconserved_highEffect-0.5	MicroRNA.org	0.6124	1000	10.4	84.2	5	575	GOLGA8F,GOLGA8G,GOLGA8EP,GOLGA8DP,GOLGA8CP
MicroRNA	hsa-miR-514b-3p:mirSVR_lowEffct	hsa-miR-514b-3p:mirSVR_nonconserved_lowEffect-0.1-0.5	MicroRNA.org	0.6353	1000	10.57	85.57	8	1615	GOLGA8F,CHRNA7,GOLGA8G,GOLGA8EP,GOLGA8DP,GOLGA8CP,HERC2,LINC01193
MicroRNA	hsa-miR-759:mirSVR_highEffct	hsa-miR-759:mirSVR_nonconserved_highEffect-0.5	MicroRNA.org	0.6391	1000	10.57	85.57	6	885	HERC2P3,ULK4P2,CHEK2P2,HERC2,ULK4P3,ULK4P1
MicroRNA	hsa-miR-193a-5p:mirSVR_lowEffct	hsa-miR-193a-5p:mirSVR_nonconserved_lowEffect-0.1-0.5	MicroRNA.org	0.6434	1000	10.57	85.57	7	1234	GOLGA8F,GOLGA8G,GOLGA8EP,GOLGA8DP,GOLGA8CP,HERC2P9,HERC2P2
MicroRNA	hsa-miR-4531:Functional MTI (Weak)	Functional MTI (Weak)	miRTarbase	0.6454	1000	10.57	85.57	3	141	GOLGA8J,GOLGA8M,GOLGA8H
MicroRNA	hsa-miR-377:mirSVR_highEffct	hsa-miR-377:mirSVR_conserved_highEffect-0.5	MicroRNA.org	0.672	1000	10.85	87.81	8	1629	GOLGA8F,ARHGAP11A,HERC2P3,GOLGA8G,GOLGA8EP,GOLGA8DP,GOLGA8CP,GOLGA6L7
MicroRNA	hsa-miR-323b-3p:mirSVR_highEffct	hsa-miR-323b-3p:mirSVR_nonconserved_highEffect-0.5	MicroRNA.org	0.677	1000	10.85	87.81	5	588	GOLGA8F,GOLGA8G,GOLGA8EP,GOLGA8DP,GOLGA8CP
MicroRNA	hsa-miR-628-5p:mirSVR_lowEffct	hsa-miR-628-5p:mirSVR_nonconserved_lowEffect-0.1-0.5	MicroRNA.org	0.6801	1000	10.85	87.81	8	1632	HERC2P3,ULK4P2,LOC100288637,WHAMMP2,LINC01193,CHRFAM7A,ULK4P3,ULK4P1
MicroRNA	hsa-miR-508-3p:mirSVR_highEffct	hsa-miR-508-3p:mirSVR_nonconserved_highEffect-0.5	MicroRNA.org	0.6934	1000	10.88	88.05	6	899	GOLGA8F,GOLGA8G,GOLGA8EP,GOLGA8DP,GOLGA8CP,LINC02249
MicroRNA	hsa-miR-1253:mirSVR_highEffct	hsa-miR-1253:mirSVR_nonconserved_highEffect-0.5	MicroRNA.org	0.6937	1000	10.88	88.05	8	1637	GOLGA8F,CHRNA7,GOLGA8G,GOLGA8EP,GOLGA8DP,GOLGA8CP,HERC2P9,HERC2P2
MicroRNA	hsa-miR-500*:mirSVR_lowEffct	hsa-miR-500*:mirSVR_nonconserved_lowEffect-0.1-0.5	MicroRNA.org	0.7474	1000	11.62	94.06	7	1266	GOLGA8F,GOLGA8G,GOLGA8EP,LOC100288637,GOLGA8CP,HERC2P2,HERC2
MicroRNA	hsa-miR-363:mirSVR_lowEffct	hsa-miR-363:mirSVR_conserved_lowEffect-0.1-0.5	MicroRNA.org	0.7653	1000	11.8	95.5	8	1662	GOLGA6L6,GOLGA8F,CXADRP2,GOLGA6L1,CHRNA7,GOLGA8G,LOC100288637,CHRFAM7A
MicroRNA	hsa-miR-656-3p		MirDB	0.8127	1000	12.43	100.6	6	927	GOLGA8J,GOLGA8K,GOLGA8N,GOLGA8M,GOLGA8H,GOLGA8O
MicroRNA	hsa-miR-4325:Functional MTI (Weak)	Functional MTI (Weak)	miRTarbase	0.8333	1000	12.64	102.3	3	154	GOLGA8J,GOLGA8M,GOLGA8H
MicroRNA	hsa-miR-936:mirSVR_lowEffct	hsa-miR-936:mirSVR_nonconserved_lowEffect-0.1-0.5	MicroRNA.org	0.9023	1000	13.51	109.3	8	1705	GOLGA6L6,GOLGA8F,GOLGA6L1,GOLGA8G,GOLGA8EP,GOLGA8DP,GOLGA8CP,LINC02249
MicroRNA	hsa-miR-514:mirSVR_lowEffct	hsa-miR-514:mirSVR_nonconserved_lowEffect-0.1-0.5	MicroRNA.org	0.9057	1000	13.51	109.3	8	1706	GOLGA8F,CHRNA7,GOLGA8G,GOLGA8EP,GOLGA8DP,GOLGA8CP,HERC2,LINC01193
MicroRNA	hsa-miR-649:mirSVR_highEffct	hsa-miR-649:mirSVR_nonconserved_highEffect-0.5	MicroRNA.org	0.9993	1000	14.74	119.3	6	965	GOLGA8F,GOLGA8G,GOLGA8EP,GOLGA8DP,GOLGA8CP,WHAMMP2
MicroRNA	hsa-miR-1303:mirSVR_highEffct	hsa-miR-1303:mirSVR_nonconserved_highEffect-0.5	MicroRNA.org	1.004	1000	14.74	119.3	7	1332	GOLGA8F,CXADRP2,GOLGA8G,GOLGA8EP,GOLGA8DP,GOLGA8CP,WHAMMP2
MicroRNA	hsa-miR-16-1*:mirSVR_highEffct	hsa-miR-16-1*:mirSVR_nonconserved_highEffect-0.5	MicroRNA.org	1.07	1000	15.58	126.1	8	1751	GOLGA8F,GOLGA8G,GOLGA8EP,GOLGA8DP,LOC100288637,GOLGA8CP,WHAMMP2,ARHGAP11B
MicroRNA	hsa-miR-6834-3p:Functional MTI (Weak)	Functional MTI (Weak)	miRTarbase	1.099	1000	15.88	128.5	2	41	GOLGA8J,GOLGA8IP
MicroRNA	hsa-miR-384:mirSVR_lowEffct	hsa-miR-384:mirSVR_conserved_lowEffect-0.1-0.5	MicroRNA.org	1.11	1000	15.91	128.7	8	1761	GOLGA8F,GOLGA6L1,GOLGA8G,GOLGA8EP,GOLGA8DP,GOLGA8CP,WHAMMP2,LINC01193
MicroRNA	hsa-miR-1297:mirSVR_lowEffct	hsa-miR-1297:mirSVR_conserved_lowEffect-0.1-0.5	MicroRNA.org	1.138	1000	16.19	131	8	1768	GOLGA8F,ARHGAP11A,CXADRP2,GOLGA8G,GOLGA8EP,GOLGA8DP,GOLGA8CP,LINC01193
MicroRNA	hsa-miR-4262		MirDB	1.211	1000	17.09	138.3	7	1376	GOLGA8J,GOLGA8R,GOLGA8K,GOLGA8N,GOLGA8M,GOLGA8H,GOLGA8O
MicroRNA	hsa-let-7d*:mirSVR_lowEffct	hsa-let-7d*:mirSVR_nonconserved_lowEffect-0.1-0.5	MicroRNA.org	1.244	1000	17.42	141	4	393	GOLGA8F,GOLGA8G,GOLGA8DP,GOLGA8CP
MicroRNA	hsa-miR-32:mirSVR_lowEffct	hsa-miR-32:mirSVR_conserved_lowEffect-0.1-0.5	MicroRNA.org	1.267	1000	17.6	142.4	8	1798	GOLGA6L6,GOLGA8F,CXADRP2,GOLGA6L1,CHRNA7,GOLGA8G,LOC100288637,CHRFAM7A
MicroRNA	hsa-miR-412:mirSVR_lowEffct	hsa-miR-412:mirSVR_nonconserved_lowEffect-0.1-0.5	MicroRNA.org	1.276	1000	17.6	142.4	8	1800	GOLGA8F,HERC2P3,GOLGA8N,GOLGA8G,GOLGA8EP,GOLGA8DP,GOLGA8CP,ARHGAP11B
MicroRNA	hsa-miR-216b:mirSVR_lowEffct	hsa-miR-216b:mirSVR_conserved_lowEffect-0.1-0.5	MicroRNA.org	1.326	1000	18.15	146.9	8	1811	GOLGA8F,GOLGA8G,GOLGA8EP,GOLGA8DP,LOC100288637,GOLGA8CP,WHAMMP2,LINC02249
MicroRNA	hsa-miR-4263		MirDB	1.448	1000	19.69	159.3	5	698	GOLGA8J,GOLGA8R,GOLGA8K,GOLGA8O,CHRFAM7A
MicroRNA	hsa-miR-597:mirSVR_lowEffct	hsa-miR-597:mirSVR_nonconserved_lowEffect-0.1-0.5	MicroRNA.org	1.515	1000	20.44	165.4	7	1431	GOLGA8F,GOLGA8G,GOLGA8EP,GOLGA8DP,GOLGA8CP,WHAMMP2,HERC2
MicroRNA	hsa-miR-3646		MirDB	1.527	1000	20.45	165.5	8	1852	GOLGA8J,OR4N4,GOLGA8R,GOLGA8K,GOLGA8N,GOLGA8M,GOLGA8H,GOLGA8O
MicroRNA	hsa-miR-541*:mirSVR_highEffct	hsa-miR-541*:mirSVR_nonconserved_highEffect-0.5	MicroRNA.org	1.539	1000	20.47	165.6	7	1435	GOLGA8F,CHRNA7,GOLGA8G,GOLGA8EP,GOLGA8DP,GOLGA8CP,CHRFAM7A
MicroRNA	hsa-miR-10393-5p		MirDB	1.559	1000	20.58	166.5	4	418	GOLGA8J,GOLGA8K,GOLGA8M,GOLGA8H
MicroRNA	hsa-miR-3171:mirSVR_lowEffct	hsa-miR-3171:mirSVR_nonconserved_lowEffect-0.1-0.5	MicroRNA.org	1.601	1000	20.94	169.5	8	1866	GOLGA8F,ARHGAP11A,GOLGA8G,GOLGA8EP,GOLGA8DP,GOLGA8CP,HERC2P9,HERC2
MicroRNA	hsa-miR-490-5p:mirSVR_highEffct	hsa-miR-490-5p:mirSVR_nonconserved_highEffect-0.5	MicroRNA.org	1.609	1000	20.94	169.5	5	715	GOLGA8F,GOLGA8G,GOLGA8EP,GOLGA8DP,GOLGA8CP
MicroRNA	hsa-miR-1226*:mirSVR_highEffct	hsa-miR-1226*:mirSVR_nonconserved_highEffect-0.5	MicroRNA.org	1.629	1000	21.05	170.3	5	717	ULK4P2,WHAMMP2,HERC2P9,ULK4P3,ULK4P1
MicroRNA	hsa-miR-938:mirSVR_highEffct	hsa-miR-938:mirSVR_nonconserved_highEffect-0.5	MicroRNA.org	1.642	1000	21.07	170.5	4	424	GOLGA6L6,CXADRP2,GOLGA6L1,LOC100288637
MicroRNA	hsa-miR-1226:mirSVR_lowEffct	hsa-miR-1226:mirSVR_nonconserved_lowEffect-0.1-0.5	MicroRNA.org	1.717	1000	21.88	177.1	8	1887	GOLGA8F,CHRNA7,GOLGA8G,GOLGA8EP,GOLGA8DP,GOLGA8CP,HERC2P9,ARHGAP11B
MicroRNA	hsa-miR-26a:mirSVR_lowEffct	hsa-miR-26a:mirSVR_conserved_lowEffect-0.1-0.5	MicroRNA.org	1.786	1000	22.61	182.9	8	1899	GOLGA8F,ARHGAP11A,CXADRP2,GOLGA8G,GOLGA8EP,GOLGA8DP,GOLGA8CP,LINC01193
MicroRNA	hsa-miR-302a*:mirSVR_highEffct	hsa-miR-302a*:mirSVR_nonconserved_highEffect-0.5	MicroRNA.org	1.799	1000	22.61	182.9	7	1475	GOLGA8F,GOLGA8G,GOLGA8EP,GOLGA8DP,GOLGA8CP,HERC2P2,ARHGAP11B
MicroRNA	hsa-miR-26b:mirSVR_lowEffct	hsa-miR-26b:mirSVR_conserved_lowEffect-0.1-0.5	MicroRNA.org	1.822	1000	22.74	184.1	8	1905	GOLGA8F,ARHGAP11A,CXADRP2,GOLGA8G,GOLGA8EP,GOLGA8DP,GOLGA8CP,LINC01193
MicroRNA	hsa-miR-877*:mirSVR_highEffct	hsa-miR-877*:mirSVR_nonconserved_highEffect-0.5	MicroRNA.org	1.836	1000	22.77	184.2	6	1088	GOLGA8F,GOLGA8G,GOLGA8EP,GOLGA8DP,GOLGA8CP,LINC01193
MicroRNA	hsa-miR-5703:Functional MTI (Weak)	Functional MTI (Weak)	miRTarbase	1.866	1000	22.83	184.7	3	204	GOLGA8J,GOLGA8M,GOLGA8H
MicroRNA	hsa-miR-4434:Functional MTI (Weak)	Functional MTI (Weak)	miRTarbase	1.866	1000	22.83	184.7	3	204	GOLGA8J,GOLGA8M,GOLGA8H
MicroRNA	hsa-miR-4516:Functional MTI	Functional MTI	miRTarbase	1.892	1000	22.99	186.1	3	205	GOLGA8J,GOLGA8M,GOLGA8H
MicroRNA	hsa-miR-3130-3p:mirSVR_highEffct	hsa-miR-3130-3p:mirSVR_nonconserved_highEffect-0.5	MicroRNA.org	1.909	1000	23.01	186.2	4	442	ULK4P2,HERC2,ULK4P3,ULK4P1
MicroRNA	hsa-miR-130b*:mirSVR_highEffct	hsa-miR-130b*:mirSVR_nonconserved_highEffect-0.5	MicroRNA.org	1.919	1000	23.01	186.2	7	1492	GOLGA8F,ARHGAP11A,GOLGA8G,GOLGA8EP,GOLGA8DP,GOLGA8CP,ARHGAP11B
MicroRNA	hsa-miR-25-3p		MirDB	1.958	1000	23.18	187.6	5	748	GOLGA8J,GOLGA8R,GOLGA8M,HERC2,GOLGA8O
MicroRNA	hsa-miR-363-3p		MirDB	1.958	1000	23.18	187.6	5	748	GOLGA8J,GOLGA8R,GOLGA8M,HERC2,GOLGA8O
MicroRNA	hsa-miR-1914:mirSVR_highEffct	hsa-miR-1914:mirSVR_nonconserved_highEffect-0.5	MicroRNA.org	1.973	1000	23.2	187.8	4	446	GOLGA6L6,GOLGA6L1,LOC100288637,CHEK2P2
MicroRNA	hsa-miR-26a-2*:mirSVR_highEffct	hsa-miR-26a-2*:mirSVR_nonconserved_highEffect-0.5	MicroRNA.org	2.015	1000	23.41	189.4	7	1505	ARHGAP11A,ULK4P2,WHAMMP2,CHEK2P2,CHRFAM7A,ULK4P3,ULK4P1
MicroRNA	hsa-miR-367-3p		MirDB	2.016	1000	23.41	189.4	5	753	GOLGA8J,GOLGA8R,GOLGA8M,HERC2,GOLGA8O
MicroRNA	hsa-miR-1280:mirSVR_highEffct	hsa-miR-1280:mirSVR_nonconserved_highEffect-0.5	MicroRNA.org	2.04	1000	23.54	190.5	2	56	GOLGA8F,GOLGA8G
MicroRNA	hsa-miR-634:mirSVR_lowEffct	hsa-miR-634:mirSVR_nonconserved_lowEffect-0.1-0.5	MicroRNA.org	2.052	1000	23.54	190.5	7	1510	GOLGA8F,CHRNA7,GOLGA8G,GOLGA8EP,GOLGA8DP,GOLGA8CP,LINC02249
MicroRNA	hsa-miR-607		MirDB	2.251	1000	24.93	201.8	8	1971	GOLGA8J,GOLGA8R,GOLGA8K,ARHGAP11A,GOLGA8N,GOLGA8M,GOLGA8H,GOLGA8O
MicroRNA	hsa-miR-633:mirSVR_highEffct	hsa-miR-633:mirSVR_nonconserved_highEffect-0.5	MicroRNA.org	2.275	1000	24.93	201.8	7	1538	GOLGA8F,CXADRP2,GOLGA8G,GOLGA8EP,GOLGA8DP,GOLGA8CP,HERC2
MicroRNA	hsa-miR-25-3p:TargetScan	hsa-miR-25-3p	TargetScan	2.283	1000	24.93	201.8	5	775	GOLGA8J,GOLGA8R,GOLGA8M,HERC2,GOLGA8O
MicroRNA	hsa-miR-363-3p:TargetScan	hsa-miR-363-3p	TargetScan	2.283	1000	24.93	201.8	5	775	GOLGA8J,GOLGA8R,GOLGA8M,HERC2,GOLGA8O
MicroRNA	hsa-miR-32-5p:TargetScan	hsa-miR-32-5p	TargetScan	2.283	1000	24.93	201.8	5	775	GOLGA8J,GOLGA8R,GOLGA8M,HERC2,GOLGA8O
MicroRNA	hsa-miR-367-3p:TargetScan	hsa-miR-367-3p	TargetScan	2.283	1000	24.93	201.8	5	775	GOLGA8J,GOLGA8R,GOLGA8M,HERC2,GOLGA8O
MicroRNA	hsa-miR-92a-3p:TargetScan	hsa-miR-92a-3p	TargetScan	2.283	1000	24.93	201.8	5	775	GOLGA8J,GOLGA8R,GOLGA8M,HERC2,GOLGA8O
MicroRNA	hsa-miR-92b-3p:TargetScan	hsa-miR-92b-3p	TargetScan	2.283	1000	24.93	201.8	5	775	GOLGA8J,GOLGA8R,GOLGA8M,HERC2,GOLGA8O
MicroRNA	hsa-miR-509-3p:mirSVR_lowEffct	hsa-miR-509-3p:mirSVR_nonconserved_lowEffect-0.1-0.5	MicroRNA.org	2.338	1000	25.33	205	6	1142	GOLGA8F,GOLGA8G,GOLGA8EP,GOLGA8DP,GOLGA8CP,HERC2P9
MicroRNA	hsa-miR-562:mirSVR_highEffct	hsa-miR-562:mirSVR_nonconserved_highEffect-0.5	MicroRNA.org	2.347	1000	25.33	205	5	780	GOLGA8F,GOLGA8G,GOLGA8EP,GOLGA8DP,GOLGA8CP
MicroRNA	AACTGGA,MIR-145:MSigDB	AACTGGA,MIR-145:MSigDB	MSigDB	2.463	1000	26.43	213.9	3	225	GOLGA8F,GOLGA8G,GOLGA8EP
MicroRNA	hsa-miR-876-5p:mirSVR_highEffct	hsa-miR-876-5p:mirSVR_conserved_highEffect-0.5	MicroRNA.org	2.603	1000	27.77	224.7	6	1167	GOLGA8F,GOLGA6L1,GOLGA8G,GOLGA8EP,GOLGA8DP,GOLGA8CP
MicroRNA	hsa-miR-92b-3p		MirDB	2.631	1000	27.83	225.2	5	801	GOLGA8J,GOLGA8R,GOLGA8M,HERC2,GOLGA8O
MicroRNA	hsa-miR-92a-3p		MirDB	2.645	1000	27.83	225.2	5	802	GOLGA8J,GOLGA8R,GOLGA8M,HERC2,GOLGA8O
MicroRNA	hsa-miR-4705:Functional MTI (Weak)	Functional MTI (Weak)	miRTarbase	2.654	1000	27.83	225.2	2	64	GOLGA8J,GOLGA8IP
MicroRNA	hsa-miR-32-5p		MirDB	2.673	1000	27.87	225.5	5	804	GOLGA8J,GOLGA8R,GOLGA8M,HERC2,GOLGA8O
MicroRNA	hsa-miR-3670		MirDB	2.818	1000	28.95	234.3	3	236	GOLGA8N,GOLGA8M,GOLGA8H
MicroRNA	hsa-miR-3622a-5p:Functional MTI (Weak)	Functional MTI (Weak)	miRTarbase	2.82	1000	28.95	234.3	2	66	GOLGA8J,GOLGA8IP
MicroRNA	hsa-miR-153:mirSVR_lowEffct	hsa-miR-153:mirSVR_conserved_lowEffect-0.1-0.5	MicroRNA.org	2.824	1000	28.95	234.3	7	1599	GOLGA8F,GOLGA8G,GOLGA8EP,GOLGA8DP,GOLGA8CP,HERC2,LINC01193
MicroRNA	hsa-miR-1236-5p		MirDB	2.92	1000	29.64	239.8	3	239	GOLGA8J,GOLGA8M,GOLGA8H
MicroRNA	hsa-miR-1228:mirSVR_lowEffct	hsa-miR-1228:mirSVR_nonconserved_lowEffect-0.1-0.5	MicroRNA.org	2.923	1000	29.64	239.8	7	1609	GOLGA8F,GOLGA8G,GOLGA8EP,GOLGA8DP,GOLGA8CP,WHAMMP2,LINC02249
MicroRNA	hsa-miR-92b:mirSVR_lowEffct	hsa-miR-92b:mirSVR_conserved_lowEffect-0.1-0.5	MicroRNA.org	2.974	1000	29.98	242.6	7	1614	GOLGA6L6,GOLGA8F,CXADRP2,GOLGA6L1,CHRNA7,GOLGA8G,CHRFAM7A
MicroRNA	hsa-miR-876-3p:mirSVR_lowEffct	hsa-miR-876-3p:mirSVR_nonconserved_lowEffect-0.1-0.5	MicroRNA.org	3.061	1000	30.69	248.3	6	1206	GOLGA8F,GOLGA8G,GOLGA8EP,GOLGA8DP,GOLGA8CP,CHRFAM7A
MicroRNA	hsa-miR-182:mirSVR_highEffct	hsa-miR-182:mirSVR_conserved_highEffect-0.5	MicroRNA.org	3.087	1000	30.79	249.1	7	1625	GOLGA8F,ARHGAP11A,GOLGA8G,GOLGA8EP,GOLGA8DP,GOLGA8CP,LINC02249
MicroRNA	hsa-miR-1267:mirSVR_lowEffct	hsa-miR-1267:mirSVR_nonconserved_lowEffect-0.1-0.5	MicroRNA.org	3.108	1000	30.83	249.5	7	1627	GOLGA8F,GOLGA8G,GOLGA8EP,GOLGA8DP,GOLGA8CP,CHEK2P2,ARHGAP11B
MicroRNA	hsa-miR-513b-3p		MirDB	3.193	1000	31.5	254.9	4	510	GOLGA8J,GOLGA8R,GOLGA8K,GOLGA8O
MicroRNA	hsa-miR-22:mirSVR_lowEffct	hsa-miR-22:mirSVR_conserved_lowEffect-0.1-0.5	MicroRNA.org	3.28	1000	32.19	260.5	7	1643	GOLGA8F,GOLGA8N,GOLGA8G,GOLGA8EP,GOLGA8DP,GOLGA8CP,HERC2P2
MicroRNA	hsa-miR-92a:mirSVR_lowEffct	hsa-miR-92a:mirSVR_conserved_lowEffect-0.1-0.5	MicroRNA.org	3.346	1000	32.66	264.3	7	1649	GOLGA6L6,GOLGA8F,CXADRP2,GOLGA6L1,CHRNA7,GOLGA8G,CHRFAM7A
MicroRNA	hsa-miR-4263:mirSVR_highEffct	hsa-miR-4263:mirSVR_nonconserved_highEffect-0.5	MicroRNA.org	3.479	1000	33.77	273.3	6	1238	GOLGA8F,GOLGA8G,GOLGA8EP,GOLGA8DP,GOLGA8CP,CHRFAM7A
MicroRNA	hsa-miR-337-3p:mirSVR_lowEffct	hsa-miR-337-3p:mirSVR_nonconserved_lowEffect-0.1-0.5	MicroRNA.org	3.506	1000	33.86	274	6	1240	GOLGA8F,CXADRP2,GOLGA8G,GOLGA8EP,GOLGA8DP,GOLGA8CP
MicroRNA	hsa-miR-4317		MirDB	3.777	1000	36.29	293.7	3	262	GOLGA8R,ARHGAP11A,GOLGA8O
MicroRNA	hsa-miR-376c:mirSVR_lowEffct	hsa-miR-376c:mirSVR_conserved_lowEffect-0.1-0.5	MicroRNA.org	3.927	1000	37.53	303.7	7	1698	GOLGA6L6,ARHGAP11A,CXADRP2,GOLGA6L1,CHRNA7,WHAMMP2,LINC01193
MicroRNA	hsa-miR-4268:mirSVR_lowEffct	hsa-miR-4268:mirSVR_nonconserved_lowEffect-0.1-0.5	MicroRNA.org	4.054	1000	38.54	311.9	7	1708	GOLGA8N,ULK4P2,WHAMMP2,HERC2P2,ULK4P3,ULK4P1,GOLGA6L7
MicroRNA	hsa-miR-935:mirSVR_highEffct	hsa-miR-935:mirSVR_nonconserved_highEffect-0.5	MicroRNA.org	4.175	1000	39.49	319.5	5	893	GOLGA8F,GOLGA8G,GOLGA8EP,GOLGA8DP,GOLGA8CP
MicroRNA	hsa-miR-25:mirSVR_lowEffct	hsa-miR-25:mirSVR_conserved_lowEffect-0.1-0.5	MicroRNA.org	4.305	1000	40.51	327.8	7	1727	GOLGA6L6,GOLGA8F,CXADRP2,GOLGA6L1,CHRNA7,GOLGA8G,CHRFAM7A
MicroRNA	hsa-miR-202:mirSVR_lowEffct	hsa-miR-202:mirSVR_conserved_lowEffect-0.1-0.5	MicroRNA.org	4.409	1000	41.28	334	6	1300	GOLGA8F,GOLGA8G,GOLGA8EP,GOLGA8DP,GOLGA8CP,LINC02249
MicroRNA	hsa-miR-761:mirSVR_highEffct	hsa-miR-761:mirSVR_nonconserved_highEffect-0.5	MicroRNA.org	4.581	1000	42.67	345.3	5	913	NBEAP1,CHRNA7,LOC100288637,HERC2P2,CHRFAM7A
MicroRNA	hsa-miR-153-3p:Functional MTI	Functional MTI	miRTarbase	4.626	1000	42.75	345.9	2	85	GOLGA8J,GOLGA8IP
MicroRNA	hsa-miR-433:mirSVR_lowEffct	hsa-miR-433:mirSVR_conserved_lowEffect-0.1-0.5	MicroRNA.org	4.652	1000	42.75	345.9	7	1752	GOLGA8F,GOLGA8G,GOLGA8EP,GOLGA8DP,GOLGA8CP,WHAMMP2,ARHGAP11B
MicroRNA	hsa-miR-515-3p:mirSVR_lowEffct	hsa-miR-515-3p:mirSVR_nonconserved_lowEffect-0.1-0.5	MicroRNA.org	4.659	1000	42.75	345.9	6	1315	GOLGA8F,GOLGA8G,GOLGA8EP,GOLGA8DP,GOLGA8CP,LINC02249
MicroRNA	hsa-miR-323a-3p		MirDB	4.732	1000	43.2	349.6	4	570	GOLGA8J,GOLGA8R,GOLGA8K,GOLGA8O
MicroRNA	hsa-miR-367:mirSVR_lowEffct	hsa-miR-367:mirSVR_conserved_lowEffect-0.1-0.5	MicroRNA.org	4.871	1000	43.37	350.9	7	1767	GOLGA6L6,GOLGA8F,CXADRP2,GOLGA6L1,CHRNA7,GOLGA8G,CHRFAM7A
MicroRNA	GTGCAAT,MIR-25:MSigDB	GTGCAAT,MIR-25:MSigDB	MSigDB	4.914	1000	43.37	350.9	3	288	GOLGA8G,GOLGA8EP,HERC2
MicroRNA	GTGCAAT,MIR-363:MSigDB	GTGCAAT,MIR-363:MSigDB	MSigDB	4.914	1000	43.37	350.9	3	288	GOLGA8G,GOLGA8EP,HERC2
MicroRNA	GTGCAAT,MIR-367:MSigDB	GTGCAAT,MIR-367:MSigDB	MSigDB	4.914	1000	43.37	350.9	3	288	GOLGA8G,GOLGA8EP,HERC2
MicroRNA	GTGCAAT,MIR-32:MSigDB	GTGCAAT,MIR-32:MSigDB	MSigDB	4.914	1000	43.37	350.9	3	288	GOLGA8G,GOLGA8EP,HERC2
MicroRNA	GTGCAAT,MIR-92:MSigDB	GTGCAAT,MIR-92:MSigDB	MSigDB	4.914	1000	43.37	350.9	3	288	GOLGA8G,GOLGA8EP,HERC2
MicroRNA	hsa-miR-215:mirSVR_highEffct	hsa-miR-215:mirSVR_conserved_highEffect-0.5	MicroRNA.org	4.939	1000	43.37	350.9	4	577	GOLGA6L6,GOLGA6L1,HERC2P2,LINC02249
MicroRNA	hsa-miR-192:mirSVR_highEffct	hsa-miR-192:mirSVR_conserved_highEffect-0.5	MicroRNA.org	4.939	1000	43.37	350.9	4	577	GOLGA6L6,GOLGA6L1,HERC2P2,LINC02249
MicroRNA	hsa-miR-4254:mirSVR_highEffct	hsa-miR-4254:mirSVR_nonconserved_highEffect-0.5	MicroRNA.org	5.06	1000	44.22	357.8	4	581	ULK4P2,CHEK2P2,ULK4P3,ULK4P1
MicroRNA	hsa-miR-217:mirSVR_lowEffct	hsa-miR-217:mirSVR_conserved_lowEffect-0.1-0.5	MicroRNA.org	5.112	1000	44.46	359.8	7	1783	GOLGA8F,CXADRP2,GOLGA8G,GOLGA8EP,GOLGA8DP,GOLGA8CP,WHAMMP2
MicroRNA	hsa-miR-3190-5p:mirSVR_highEffct	hsa-miR-3190-5p:mirSVR_nonconserved_highEffect-0.5	MicroRNA.org	5.22	1000	45.11	365	5	942	ULK4P2,LOC100288637,ULK4P3,ARHGAP11B,ULK4P1
MicroRNA	hsa-miR-152:mirSVR_lowEffct	hsa-miR-152:mirSVR_conserved_lowEffect-0.1-0.5	MicroRNA.org	5.236	1000	45.11	365	7	1791	GOLGA8F,CHRNA7,GOLGA8N,GOLGA8G,GOLGA8EP,HERC2,LINC01193
MicroRNA	hsa-miR-500*:mirSVR_highEffct	hsa-miR-500*:mirSVR_nonconserved_highEffect-0.5	MicroRNA.org	5.34	1000	45.79	370.5	4	590	CXADRP2,ULK4P2,ULK4P3,ULK4P1
MicroRNA	hsa-miR-4262:mirSVR_highEffct	hsa-miR-4262:mirSVR_nonconserved_highEffect-0.5	MicroRNA.org	5.411	1000	46.18	373.7	7	1802	GOLGA8F,GOLGA8G,GOLGA8EP,GOLGA8DP,GOLGA8CP,WHAMMP2,HERC2P2
MicroRNA	hsa-miR-26a-1*:mirSVR_highEffct	hsa-miR-26a-1*:mirSVR_nonconserved_highEffect-0.5	MicroRNA.org	5.707	1000	48.48	392.3	6	1372	ULK4P2,WHAMMP2,CHEK2P2,CHRFAM7A,ULK4P3,ULK4P1
MicroRNA	hsa-miR-34a*:mirSVR_lowEffct	hsa-miR-34a*:mirSVR_nonconserved_lowEffect-0.1-0.5	MicroRNA.org	5.908	1000	49.96	404.3	7	1832	GOLGA8F,GOLGA8G,GOLGA8EP,GOLGA8DP,GOLGA8CP,WHAMMP2,HERC2
Drug	CID000124728	Dns-C6-Cho	Stitch	0.1044	58.79	5.042	34.85	2	11	CHRNA7,CHRFAM7A
Drug	CID000121232	dihydronereistoxin	Stitch	0.1044	58.79	5.042	34.85	2	11	CHRNA7,CHRFAM7A
Drug	CID000449642	AC1L9NC9	Stitch	0.1044	58.79	5.042	34.85	2	11	CHRNA7,CHRFAM7A
Drug	CID000127363	bipinnatin-B	Stitch	0.1044	58.79	5.042	34.85	2	11	CHRNA7,CHRFAM7A
Drug	CID003037609	LJP 1082	Stitch	0.1044	58.79	5.042	34.85	2	11	CHRNA7,CHRFAM7A
Drug	CID010085732	SureCN373116	Stitch	0.1252	70.49	5.042	34.85	2	12	CHRNA7,CHRFAM7A
Drug	CID000450864	AC1L9P8C	Stitch	0.1252	70.49	5.042	34.85	2	12	CHRNA7,CHRFAM7A
Drug	CID000015401	nereistoxin	Stitch	0.1478	83.23	5.042	34.85	2	13	CHRNA7,CHRFAM7A
Drug	CID005089093	C-toxiferine-I	Stitch	0.1478	83.23	5.042	34.85	2	13	CHRNA7,CHRFAM7A
Drug	CID000129977	bipinnatin-C	Stitch	0.1478	83.23	5.042	34.85	2	13	CHRNA7,CHRFAM7A
Drug	CID004392675	1-acetyl-4-methylpiperazine methiodide	Stitch	0.1478	83.23	5.042	34.85	2	13	CHRNA7,CHRFAM7A
Drug	CID000196603	bipinnatin-A	Stitch	0.1478	83.23	5.042	34.85	2	13	CHRNA7,CHRFAM7A
Drug	CID000078982	2,3-dichlorooctafluorobutane	Stitch	0.1723	97.02	5.042	34.85	2	14	CHRNA7,CHRFAM7A
Drug	CID000132666	LNF 209	Stitch	0.1723	97.02	5.042	34.85	2	14	CHRNA7,CHRFAM7A
Drug	CID000234566	N-methylcytisine	Stitch	0.1987	111.8	5.042	34.85	2	15	CHRNA7,CHRFAM7A
Drug	CID000191672	aa373	Stitch	0.1987	111.8	5.042	34.85	2	15	CHRNA7,CHRFAM7A
Drug	CID006918623	(-)-pictamine	Stitch	0.1987	111.8	5.042	34.85	2	15	CHRNA7,CHRFAM7A
Drug	CID006918624	(-)-lepadin B	Stitch	0.1987	111.8	5.042	34.85	2	15	CHRNA7,CHRFAM7A
Drug	CID000162008	SAD-128	Stitch	0.1987	111.8	5.042	34.85	2	15	CHRNA7,CHRFAM7A
Drug	CID000135265	anatoxin-a hydrochloride	Stitch	0.1987	111.8	5.042	34.85	2	15	CHRNA7,CHRFAM7A
Drug	CID004694339	UB-165	Stitch	0.1987	111.8	5.042	34.85	2	15	CHRNA7,CHRFAM7A
Drug	CID000123866	3-(trifluoromethyl)-3-(m-iodophenyl)diazirine	Stitch	0.2268	127.7	5.042	34.85	2	16	CHRNA7,CHRFAM7A
Drug	CID004655349	PNU-282,987	Stitch	0.2268	127.7	5.042	34.85	2	16	CHRNA7,CHRFAM7A
Drug	CID000127922	AC1L2SVN	Stitch	0.2268	127.7	5.042	34.85	2	16	CHRNA7,CHRFAM7A
Drug	CID000009393	benzoquinonium	Stitch	0.2268	127.7	5.042	34.85	2	16	CHRNA7,CHRFAM7A
Drug	CID000014954	Nsc36388	Stitch	0.2569	144.6	5.042	34.85	2	17	CHRNA7,CHRFAM7A
Drug	CID000021846	benzetimide	Stitch	0.2887	162.5	5.042	34.85	2	18	CHRNA7,CHRFAM7A
Drug	CID003075702	ABT-594	Stitch	0.2887	162.5	5.042	34.85	2	18	CHRNA7,CHRFAM7A
Drug	CID000656712	AC1LCVGE	Stitch	0.2887	162.5	5.042	34.85	2	18	CHRNA7,CHRFAM7A
Drug	CID000004989	AC1O8PVM	Stitch	0.2887	162.5	5.042	34.85	2	18	CHRNA7,CHRFAM7A
Drug	CID000146970	isoarecolone	Stitch	0.3224	181.5	5.042	34.85	2	19	CHRNA7,CHRFAM7A
Drug	CID000010074	beta-erythroidine	Stitch	0.3224	181.5	5.042	34.85	2	19	CHRNA7,CHRFAM7A
Drug	CID000311434	PNU-120596	Stitch	0.3224	181.5	5.042	34.85	2	19	CHRNA7,CHRFAM7A
Drug	CID000450860	AC1L9P88	Stitch	0.3224	181.5	5.042	34.85	2	19	CHRNA7,CHRFAM7A
Drug	CID000162425	4-(N-maleimido)benzyltrimethylammonium	Stitch	0.3224	181.5	5.042	34.85	2	19	CHRNA7,CHRFAM7A
Drug	CID000107881	perhydrohistrionicotoxin	Stitch	0.3224	181.5	5.042	34.85	2	19	CHRNA7,CHRFAM7A
Drug	CID000050190	AC1Q5X7V	Stitch	0.3579	201.5	5.167	35.71	2	20	CHRNA7,CHRFAM7A
Drug	CID003032788	Dichloride, Alcuronium	Stitch	0.3579	201.5	5.167	35.71	2	20	CHRNA7,CHRFAM7A
Drug	CID000001962	3-(2-azetidinylmethoxy)pyridine	Stitch	0.3579	201.5	5.167	35.71	2	20	CHRNA7,CHRFAM7A
Drug	CID000189752	meproadifen	Stitch	0.3952	222.5	5.247	36.27	2	21	CHRNA7,CHRFAM7A
Drug	CID000197701	dinotefuran	Stitch	0.3952	222.5	5.247	36.27	2	21	CHRNA7,CHRFAM7A
Drug	CID005282247	histrionicotoxin	Stitch	0.4344	244.6	5.247	36.27	2	22	CHRNA7,CHRFAM7A
Drug	CID000123989	suberyldicholine	Stitch	0.4344	244.6	5.247	36.27	2	22	CHRNA7,CHRFAM7A
Drug	CID000213027	clothianidin	Stitch	0.4344	244.6	5.247	36.27	2	22	CHRNA7,CHRFAM7A
Drug	CID005310971	AR-R17779	Stitch	0.4344	244.6	5.247	36.27	2	22	CHRNA7,CHRFAM7A
Drug	CID000086457	AC1L3BL8	Stitch	0.4753	267.6	5.247	36.27	2	23	CHRNA7,CHRFAM7A
Drug	CID000132661	Skpymrfamide	Stitch	0.4753	267.6	5.247	36.27	2	23	CHRNA7,CHRFAM7A
Drug	CID000119380	ABT-418	Stitch	0.4753	267.6	5.247	36.27	2	23	CHRNA7,CHRFAM7A
Drug	CID000133011	alpha-conotoxin ImI	Stitch	0.4753	267.6	5.247	36.27	2	23	CHRNA7,CHRFAM7A
Drug	CID006325740	CID6325740	Stitch	0.4753	267.6	5.247	36.27	2	23	CHRNA7,CHRFAM7A
Drug	CID000163979	alpha-conotoxin SI	Stitch	0.4753	267.6	5.247	36.27	2	23	CHRNA7,CHRFAM7A
Drug	CID000213021	intruder	Stitch	0.5181	291.7	5.303	36.65	2	24	CHRNA7,CHRFAM7A
Drug	CID000018985	anabaseine	Stitch	0.5181	291.7	5.303	36.65	2	24	CHRNA7,CHRFAM7A
Drug	CID000072928	AC1L2IZE	Stitch	0.5181	291.7	5.303	36.65	2	24	CHRNA7,CHRFAM7A
Drug	CID000004919	procyclidine	Stitch	0.5181	291.7	5.303	36.65	2	24	CHRNA7,CHRFAM7A
Drug	CID000002181	anabasine	Stitch	0.5626	316.8	5.369	37.11	2	25	CHRNA7,CHRFAM7A
Drug	CID000037396	PrBCM	Stitch	0.5626	316.8	5.369	37.11	2	25	CHRNA7,CHRFAM7A
Drug	CID000006603	pempidine	Stitch	0.5626	316.8	5.369	37.11	2	25	CHRNA7,CHRFAM7A
Drug	CID000170361	varenicline	Stitch	0.5626	316.8	5.369	37.11	2	25	CHRNA7,CHRFAM7A
Drug	CID000198004	curarine	Stitch	0.609	342.9	5.442	37.61	2	26	CHRNA7,CHRFAM7A
Drug	CID000002342	benzquinamide	Stitch	0.609	342.9	5.442	37.61	2	26	CHRNA7,CHRFAM7A
Drug	CID000091457	beta-eudesmol	Stitch	0.609	342.9	5.442	37.61	2	26	CHRNA7,CHRFAM7A
Drug	CID000449488	imidazolidine	Stitch	0.609	342.9	5.442	37.61	2	26	CHRNA7,CHRFAM7A
Drug	CID000004136	methylcarbamylcholine	Stitch	0.6571	370	5.692	39.34	2	27	CHRNA7,CHRFAM7A
Drug	CID000000412	nornicotine	Stitch	0.6571	370	5.692	39.34	2	27	CHRNA7,CHRFAM7A
Drug	CID000005849	pentolinium	Stitch	0.7071	398.1	5.941	41.06	2	28	CHRNA7,CHRFAM7A
Drug	CID000010547	echothiophate	Stitch	0.7071	398.1	5.941	41.06	2	28	CHRNA7,CHRFAM7A
Drug	CID000204966	bromoacetylcholine bromide	Stitch	0.7588	427.2	6.191	42.79	2	29	CHRNA7,CHRFAM7A
Drug	CID000002377	bifemelane	Stitch	0.7588	427.2	6.191	42.79	2	29	CHRNA7,CHRFAM7A
Drug	CID000039764	vecuronium	Stitch	0.8123	457.3	6.441	44.52	2	30	CHRNA7,CHRFAM7A
Drug	CID000551630	methylenedioxydimethylamphetamine	Stitch	0.8123	457.3	6.441	44.52	2	30	CHRNA7,CHRFAM7A
Drug	CID000007527	quinuclidine	Stitch	0.8675	488.4	6.6	45.62	2	31	CHRNA7,CHRFAM7A
Drug	CID000010593	tetrahydrodeoxycortisol	Stitch	0.8675	488.4	6.6	45.62	2	31	CHRNA7,CHRFAM7A
Drug	CID000005077	AC1L1JK6	Stitch	0.8675	488.4	6.6	45.62	2	31	CHRNA7,CHRFAM7A
Drug	CID000005593	tropicamide	Stitch	0.9245	520.5	6.849	47.34	2	32	CHRNA7,CHRFAM7A
Drug	CID000486507	M3/M4	Stitch	0.9245	520.5	6.849	47.34	2	32	CHRNA7,CHRFAM7A
Drug	CID000004096	methamidophos	Stitch	0.9833	553.6	7.008	48.43	2	33	CHRNA7,CHRFAM7A
Drug	CID000002968	decamethonium	Stitch	0.9833	553.6	7.008	48.43	2	33	CHRNA7,CHRFAM7A
Drug	CID000010235	cytisine	Stitch	0.9833	553.6	7.008	48.43	2	33	CHRNA7,CHRFAM7A
Drug	CID005310985	GTS-21	Stitch	1.044	587.7	7.142	49.36	2	34	CHRNA7,CHRFAM7A
Drug	CID000115224	thiacloprid	Stitch	1.044	587.7	7.142	49.36	2	34	CHRNA7,CHRFAM7A
Drug	CID000003945	l-Lobeline	Stitch	1.044	587.7	7.142	49.36	2	34	CHRNA7,CHRFAM7A
Drug	CID000121958	m(7)GpppG	Stitch	1.053	592.8	7.142	49.36	3	143	ARHGAP11A,CHRNA7,CHRFAM7A
Drug	CID000003450	gallamine	Stitch	1.106	622.8	7.158	49.47	2	35	CHRNA7,CHRFAM7A
Drug	CID000001204	(+/-)-Epibatidine	Stitch	1.106	622.8	7.158	49.47	2	35	CHRNA7,CHRFAM7A
Drug	CID000047319	atracurium	Stitch	1.106	622.8	7.158	49.47	2	35	CHRNA7,CHRFAM7A
Drug	CID000012968	EPTC	Stitch	1.106	622.8	7.158	49.47	2	35	CHRNA7,CHRFAM7A
Drug	CID000159548	PhTX-343	Stitch	1.17	658.8	7.487	51.74	2	36	CHRNA7,CHRFAM7A
Drug	CID000009643	1,2-dichlorohexafluorocyclobutane	Stitch	1.236	695.9	7.564	52.28	2	37	CHRNA7,CHRFAM7A
Drug	CID000003602	HHSiD	Stitch	1.236	695.9	7.564	52.28	2	37	CHRNA7,CHRFAM7A
Drug	CID000060830	tiotropium	Stitch	1.236	695.9	7.564	52.28	2	37	CHRNA7,CHRFAM7A
Drug	CID000107646	O585	Stitch	1.236	695.9	7.564	52.28	2	37	CHRNA7,CHRFAM7A
Drug	CID000004675	NSC-293162	Stitch	1.304	733.9	7.619	52.66	2	38	CHRNA7,CHRFAM7A
Drug	CID000104983	Laurdan	Stitch	1.304	733.9	7.619	52.66	2	38	CHRNA7,CHRFAM7A
Drug	CID000006354	ethylene oxide	Stitch	1.373	772.9	7.619	52.66	2	39	CHRNA7,CHRFAM7A
Drug	ctd:C509783	anatoxin a	CTD	1.407	792.4	7.619	52.66	1	1	CHRNA7
Drug	ctd:C091713	anabaseine	CTD	1.407	792.4	7.619	52.66	1	1	CHRNA7
Drug	ctd:C087686	alpha-conotoxin ImI	CTD	1.407	792.4	7.619	52.66	1	1	CHRNA7
Drug	ctd:C088936	3-(2,4-dimethoxybenzylidene)anabaseine	CTD	1.407	792.4	7.619	52.66	1	1	CHRNA7
Drug	ctd:C116666	3-(4-hydroxy-2-methoxybenzylidene)anabaseine	CTD	1.407	792.4	7.619	52.66	1	1	CHRNA7
Drug	ctd:C524029	A-582941	CTD	1.407	792.4	7.619	52.66	1	1	CHRNA7
Drug	ctd:C412895	4-((3-(5,6-dihydro-4H-(2,3')bipyridinyl-3-ylidene)propenyl)phenyl)dimethylamine	CTD	1.407	792.4	7.619	52.66	1	1	CHRNA7
Drug	ctd:C408128	AR-R 17779	CTD	1.407	792.4	7.619	52.66	1	1	CHRNA7
Drug	ctd:C516833	SSR180711	CTD	1.407	792.4	7.619	52.66	1	1	CHRNA7
Drug	CID000005860	methylatropine	Stitch	1.444	812.8	7.741	53.5	2	40	CHRNA7,CHRFAM7A
Drug	CID000005014	QX-222	Stitch	1.591	895.7	8.371	57.85	2	42	CHRNA7,CHRFAM7A
Drug	CID000004120	N-methylscopolamine	Stitch	1.591	895.7	8.371	57.85	2	42	CHRNA7,CHRFAM7A
Drug	CID000067425	gallamin	Stitch	1.667	938.5	8.69	60.06	2	43	CHRNA7,CHRFAM7A
Drug	CID000031762	dihydro-beta-erythroidine	Stitch	1.745	982.4	9.013	62.29	2	44	CHRNA7,CHRFAM7A
Drug	CID000078958	3H-diazirine	Stitch	1.824	1000	9.254	63.96	2	45	CHRNA7,CHRFAM7A
Drug	CID000115201	philanthotoxin	Stitch	1.824	1000	9.254	63.96	2	45	CHRNA7,CHRFAM7A
Drug	CID000003746	ipratropium bromide	Stitch	1.906	1000	9.495	65.62	2	46	CHRNA7,CHRFAM7A
Drug	CID000004820	pilsicainide	Stitch	1.906	1000	9.495	65.62	2	46	CHRNA7,CHRFAM7A
Drug	CID000003202	edrophonium	Stitch	2.073	1000	10.24	70.77	2	48	CHRNA7,CHRFAM7A
Drug	CID000010535	neuroNal	Stitch	2.16	1000	10.57	73.07	2	49	CHRNA7,CHRFAM7A
Drug	CID000004022	McN-A-343	Stitch	2.248	1000	10.72	74.12	2	50	CHRNA7,CHRFAM7A
Drug	CID000026331	Moldin	Stitch	2.248	1000	10.72	74.12	2	50	CHRNA7,CHRFAM7A
Drug	CID000448212	G-G-G	Stitch	2.248	1000	10.72	74.12	2	50	CHRNA7,CHRFAM7A
Drug	CID000006243	chlorisondamine	Stitch	2.337	1000	11.06	76.43	2	51	CHRNA7,CHRFAM7A
Drug	CID000006380	tetramethylammonium	Stitch	2.522	1000	11.73	81.09	2	53	CHRNA7,CHRFAM7A
Drug	CID000003152	donepezil	Stitch	2.522	1000	11.73	81.09	2	53	CHRNA7,CHRFAM7A
Drug	CID000086418	imidacloprid	Stitch	2.616	1000	12.07	83.45	2	54	CHRNA7,CHRFAM7A
Drug	ctd:C508388	1-(5-chloro-2,4-dimethoxyphenyl)-3-(5-methylisoxazol-3-yl)urea	CTD	2.809	1000	12.17	84.13	1	2	CHRNA7
Drug	DB01273	Varenicline	Drug Bank	2.809	1000	12.17	84.13	1	2	CHRNA7
Drug	ctd:C027724	iodo-alpha-bungarotoxin	CTD	2.809	1000	12.17	84.13	1	2	CHRNA7
Drug	ctd:C016845	SAD-128	CTD	2.809	1000	12.17	84.13	1	2	CHRNA7
Drug	ctd:C513163	N-(1-azabicyclo(2.2.2)oct-3-yl)furo(2,3-c)pyridine-5-carboxamide	CTD	2.809	1000	12.17	84.13	1	2	CHRNA7
Drug	CID006398471	12-tungstophosphate	Stitch	2.809	1000	12.17	84.13	1	2	HERC2
Drug	CID000071157	nefiracetam	Stitch	2.811	1000	12.17	84.13	2	56	CHRNA7,CHRFAM7A
Drug	CID000008103	hexanol	Stitch	2.811	1000	12.17	84.13	2	56	CHRNA7,CHRFAM7A
Drug	CID000107640	NSC624746	Stitch	2.91	1000	12.51	86.45	2	57	CHRNA7,CHRFAM7A
Drug	CID000001316	dimethylphenylpiperazinium	Stitch	3.115	1000	13.28	91.82	2	59	CHRNA7,CHRFAM7A
Drug	CID000107867	otenzepad	Stitch	3.326	1000	14.08	97.29	2	61	CHRNA7,CHRFAM7A
Drug	CID000004108	methoctramine	Stitch	3.543	1000	14.89	102.9	2	63	CHRNA7,CHRFAM7A
Drug	CID000005314	succinylcholine	Stitch	3.654	1000	15.13	104.5	2	64	CHRNA7,CHRFAM7A
Drug	CID000005523	Ultracet	Stitch	3.654	1000	15.13	104.5	2	64	CHRNA7,CHRFAM7A
Drug	CID000001734	4-DAMP	Stitch	3.767	1000	15.48	107	2	65	CHRNA7,CHRFAM7A
Drug	CID000006129	carbaryl	Stitch	3.881	1000	15.61	107.9	2	66	CHRNA7,CHRFAM7A
Drug	CID000201538	benzilate	Stitch	3.881	1000	15.61	107.9	2	66	CHRNA7,CHRFAM7A
Drug	CID000003114	disopyramide	Stitch	3.881	1000	15.61	107.9	2	66	CHRNA7,CHRFAM7A
Drug	CID005311391	AC1NSKJI	Stitch	4.114	1000	16	110.6	2	68	CHRNA7,CHRFAM7A
[truncated: 154 more rows]
